# Supplementary material for: Wnt/β-catenin activation by mutually exclusive FBXW11 and CTNNB1 hotspot mutations drives salivary basal cell adenoma
Source: Nat Commun. 2025 May 19;16:4657. doi: 10.1038/s41467-025-59871-3 (PMC12089348; doi:10.1038/s41467-025-59871-3)
Supplement: Supplementary file 8 — Source Data [file 41467_2025_59871_MOESM8_ESM.xlsx]

## Sheet: Fig_5a-left
Source data for Figure 5
Uncropped scans

## Sheet: Fig_5a-right
Source data for Figure 5
Uncropped scans

## Sheet: Fig_5b
Source data for Figure 5
Uncropped scans

## Sheet: Fig_5c-left
Source data for Figure 5
Uncropped scans

## Sheet: Fig_5c-right
Source data for Figure 5
Uncropped scans

## Sheet: Fig_5d-left
Source data for Figure 5
Uncropped scans

## Sheet: Fig_5d-right
Source data for Figure 5
Uncropped scans

## Sheet: Fig_2a+S_Table_1
Source data Figure 2a and for Supplementary Table 1
Tumour mutation burden and metadata by sample
Sample	TMB (mutations/Mb)	Tissue_site	Tumour_type	Sex	Tumour
PD56526a	1.45152	Lung	M	M	BCAC
PD56535a	2.38465	Parotid	R	M	BCAC
PD56536c	0.663554	Parotid	P	M	BCAC
PD56537a	0.476929	Sinonasal	P	F	BCAC
PD56540a	0.228097	Parotid	P	F	BCAC
PD56541a	2.3017	Lung	U	M	CA-SG-type
PD56542c	0.456193	Parotid	P	M	BCAC
PD56543a	0.559874	Parotid	P	F	BCAC
PD56544a	0.829443	Parotid	P	F	BCAC
PD56545a	0.68429	Parotid	P	M	BCAC/EMC
PD56546c	7.48572	Parotid	P	F	BCAC/EMC
PD52375a	0.58061	Parotid	P	F	BCA
PD52381a	0.248833	Parotid	P	F	BCA
PD52385a	0.124416	Parotid	P	F	BCA
PD52386a	0.207361	Parotid	P	F	BCA
PD52392a	0.311041	Parotid	P	M	BCA
PD52393a	0.311041	Parotid	P	F	BCA
PD52394a	0.331777	Parotid	P	F	BCA
PD52395a	0.622082	Parotid	P	M	BCA
PD52396a	0.248833	Cheek	P	M	BCA
PD52397a	0.165889	Parotid	P	M	BCA
PD52399a	0.145152	Parotid	P	F	BCA
PD52400a	0.518402	Parotid	P	M	BCA
PD52402a	0.352513	Parotid	P	M	BCA
PD52403a	0.228097	Parotid	P	F	BCA
PD52404a	0.352513	Parotid	P	M	BCA
PD52405a	0.518402	Parotid	P	F	BCA
PD52406a	0.207361	Parotid	P	M	BCA
PD52407a	0.165889	Parotid	P	M	BCA
PD52408a	0.456193	Parotid	P	M	BCA
PD52410a	0.248833	Parotid	P	F	BCA
PD56510a	0.352513	Parotid	P	F	BCA
PD56511a	0.476929	Parotid	P	F	BCA
PD56513a	0.207361	Parotid	P	M	BCA
PD56514a	0.269569	Parotid	P	M	BCA
PD56516a	0.373249	Parotid	P	M	BCA
PD56517a	0.186625	Parotid	P	M	BCA
PD56518a	0.248833	Submandibular gland	P	F	BCA
PD56519a	0.165889	Parotid	P	M	BCA
PD56520a	0.435457	Submandibular gland	P	M	BCA
PD56522a	0.393985	Parotid	P	F	BCA
PD56523a	0.435457	Parotid	P	M	BCA
PD56524a	0.456193	Parotid	P	F	BCA

## Sheet: Fig_2-BCA
Source data for Figure 2
ASCAT CN segments for BCA samples included in Figure 2
Sample	chr	startpos	endpos	nMajor	nMinor	Sex	Purity	Ploidy	CN	Size
PD52375a	1	69511	121568263	0	0	F	0.26	1.96531	loss	121498753
PD52375a	1	143544192	223712842	2	2	F	0.26	1.96531	gain	80168651
PD52375a	1	223712910	248918428	2	1	F	0.26	1.96531	gain	25205519
PD52375a	2	41509	242004549	1	1	F	0.26	1.96531	neutral	241963041
PD52375a	3	197630	198038561	1	1	F	0.26	1.96531	neutral	197840932
PD52375a	4	85813	190025891	1	1	F	0.26	1.96531	neutral	189940079
PD52375a	5	140238	140705696	1	1	F	0.26	1.96531	neutral	140565459
PD52375a	5	140786397	141476782	0	0	F	0.26	1.96531	loss	690386
PD52375a	5	141476855	181260906	1	1	F	0.26	1.96531	neutral	39784052
PD52375a	6	203397	30346552	1	1	F	0.26	1.96531	neutral	30143156
PD52375a	6	30346602	31414970	2	2	F	0.26	1.96531	gain	1068369
PD52375a	6	31414993	170584376	1	1	F	0.26	1.96531	neutral	139169384
PD52375a	7	193222	159233344	1	1	F	0.26	1.96531	neutral	159040123
PD52375a	8	232977	145054093	1	1	F	0.26	1.96531	neutral	144821117
PD52375a	9	154795	138177303	1	1	F	0.26	1.96531	neutral	138022509
PD52375a	10	49134	131166930	1	1	F	0.26	1.96531	neutral	131117797
PD52375a	10	131260372	133625473	1	0	F	0.26	1.96531	loss	2365102
PD52375a	11	197291	134986843	1	1	F	0.26	1.96531	neutral	134789553
PD52375a	12	66973	52381232	1	1	F	0.26	1.96531	neutral	52314260
PD52375a	12	52381250	52599135	2	2	F	0.26	1.96531	gain	217886
PD52375a	12	52599203	58919370	2	1	F	0.26	1.96531	gain	6320168
PD52375a	12	58919405	133234349	1	1	F	0.26	1.96531	neutral	74314945
PD52375a	13	19026300	114325924	1	1	F	0.26	1.96531	neutral	95299625
PD52375a	14	19097559	106874913	1	1	F	0.26	1.96531	neutral	87777355
PD52375a	15	19964758	101849544	1	1	F	0.26	1.96531	neutral	81884787
PD52375a	16	47541	81163713	1	1	F	0.26	1.96531	neutral	81116173
PD52375a	16	81164542	81168015	0	0	F	0.26	1.96531	loss	3474
PD52375a	16	81168020	90094900	1	1	F	0.26	1.96531	neutral	8926881
PD52375a	17	156162	2363087	1	1	F	0.26	1.96531	neutral	2206926
PD52375a	17	2363415	4242523	1	0	F	0.26	1.96531	loss	1879109
PD52375a	17	4263509	83135891	1	1	F	0.26	1.96531	neutral	78872383
PD52375a	18	120645	80247464	1	1	F	0.26	1.96531	neutral	80126820
PD52375a	19	281360	3637893	1	1	F	0.26	1.96531	neutral	3356534
PD52375a	19	3638043	4556904	1	0	F	0.26	1.96531	loss	918862
PD52375a	19	4557044	58572521	1	1	F	0.26	1.96531	neutral	54015478
PD52375a	20	87623	64273492	1	1	F	0.26	1.96531	neutral	64185870
PD52375a	21	9068512	46664533	1	1	F	0.26	1.96531	neutral	37596022
PD52375a	22	16572142	50780662	1	1	F	0.26	1.96531	neutral	34208521
PD52375a	X	284193	3272305	1	0	F	0.26	1.96531	loss	2988113
PD52375a	X	3272420	5893491	3	1	F	0.26	1.96531	gain	2621072
PD52375a	X	5903745	156005528	1	1	F	0.26	1.96531	neutral	150101784
PD52381a	1	826681	16135724	1	1	F	0.82	2.00159	neutral	15309044
PD52381a	1	16135769	16393166	1	0	F	0.82	2.00159	loss	257398
PD52381a	1	16393405	152156611	1	1	F	0.82	2.00159	neutral	135763207
PD52381a	1	152156618	152313446	2	1	F	0.82	2.00159	gain	156829
PD52381a	1	152313449	248918428	1	1	F	0.82	2.00159	neutral	96604980
PD52381a	2	41404	242004549	1	1	F	0.82	2.00159	neutral	241963146
PD52381a	3	197630	198038561	1	1	F	0.82	2.00159	neutral	197840932
PD52381a	4	85813	69098720	1	1	F	0.82	2.00159	neutral	69012908
PD52381a	4	69107059	70389876	1	0	F	0.82	2.00159	loss	1282818
PD52381a	4	70389897	190025891	1	1	F	0.82	2.00159	neutral	119635995
PD52381a	5	140238	181260906	1	1	F	0.82	2.00159	neutral	181120669
PD52381a	6	203397	170584376	1	1	F	0.82	2.00159	neutral	170380980
PD52381a	7	193222	100723179	1	1	F	0.82	2.00159	neutral	100529958
PD52381a	7	100734214	100822590	2	1	F	0.82	2.00159	gain	88377
PD52381a	7	100822786	100868202	1	1	F	0.82	2.00159	neutral	45417
PD52381a	7	100868203	100896703	2	0	F	0.82	2.00159	neutral	28501
PD52381a	7	100896926	102273527	2	1	F	0.82	2.00159	gain	1376602
PD52381a	7	102273538	159233344	1	1	F	0.82	2.00159	neutral	56959807
PD52381a	8	232977	145054093	1	1	F	0.82	2.00159	neutral	144821117
PD52381a	9	154795	138177317	1	1	F	0.82	2.00159	neutral	138022523
PD52381a	10	49134	133625894	1	1	F	0.82	2.00159	neutral	133576761
PD52381a	11	197291	134986843	1	1	F	0.82	2.00159	neutral	134789553
PD52381a	12	66973	133234349	1	1	F	0.82	2.00159	neutral	133167377
PD52381a	13	19026300	114325924	1	1	F	0.82	2.00159	neutral	95299625
PD52381a	14	19097559	106874913	1	1	F	0.82	2.00159	neutral	87777355
PD52381a	15	19964758	101849544	1	1	F	0.82	2.00159	neutral	81884787
PD52381a	16	47354	90094900	1	1	F	0.82	2.00159	neutral	90047547
PD52381a	17	156162	8162892	1	1	F	0.82	2.00159	neutral	8006731
PD52381a	17	8173412	8190161	1	0	F	0.82	2.00159	loss	16750
PD52381a	17	8205013	83135891	1	1	F	0.82	2.00159	neutral	74930879
PD52381a	18	120645	80247464	1	1	F	0.82	2.00159	neutral	80126820
PD52381a	19	281360	58572521	1	1	F	0.82	2.00159	neutral	58291162
PD52381a	20	87623	64273629	1	1	F	0.82	2.00159	neutral	64186007
PD52381a	21	9068512	46664523	1	1	F	0.82	2.00159	neutral	37596012
PD52381a	22	16572142	50780662	1	1	F	0.82	2.00159	neutral	34208521
PD52381a	X	284193	156005528	1	1	F	0.82	2.00159	neutral	155721336
PD52385a	1	69511	248918428	1	1	F	1	1.99974	neutral	248848918
PD52385a	2	41393	242004549	1	1	F	1	1.99974	neutral	241963157
PD52385a	3	197630	198038561	1	1	F	1	1.99974	neutral	197840932
PD52385a	4	85813	190025891	1	1	F	1	1.99974	neutral	189940079
PD52385a	5	140238	181260906	1	1	F	1	1.99974	neutral	181120669
PD52385a	6	203397	26017718	1	1	F	1	1.99974	neutral	25814322
PD52385a	6	26017776	26056457	1	0	F	1	1.99974	loss	38682
PD52385a	6	26056471	32665056	1	1	F	1	1.99974	neutral	6608586
PD52385a	6	32665073	32666728	1	0	F	1	1.99974	loss	1656
PD52385a	6	32741532	170584545	1	1	F	1	1.99974	neutral	137843014
PD52385a	7	193222	159233344	1	1	F	1	1.99974	neutral	159040123
PD52385a	8	232977	145054093	1	1	F	1	1.99974	neutral	144821117
PD52385a	9	154795	138177328	1	1	F	1	1.99974	neutral	138022534
PD52385a	10	49092	133625894	1	1	F	1	1.99974	neutral	133576803
PD52385a	11	197291	134986843	1	1	F	1	1.99974	neutral	134789553
PD52385a	12	66973	133234532	1	1	F	1	1.99974	neutral	133167560
PD52385a	13	19026300	114325924	1	1	F	1	1.99974	neutral	95299625
PD52385a	14	19097559	106874913	1	1	F	1	1.99974	neutral	87777355
PD52385a	15	19964758	101849608	1	1	F	1	1.99974	neutral	81884851
PD52385a	16	47354	90094900	1	1	F	1	1.99974	neutral	90047547
PD52385a	17	156162	83135891	1	1	F	1	1.99974	neutral	82979730
PD52385a	18	120645	80247464	1	1	F	1	1.99974	neutral	80126820
PD52385a	19	281360	58572521	1	1	F	1	1.99974	neutral	58291162
PD52385a	20	87623	64273629	1	1	F	1	1.99974	neutral	64186007
PD52385a	21	9068512	46664533	1	1	F	1	1.99974	neutral	37596022
PD52385a	22	16572142	50780662	1	1	F	1	1.99974	neutral	34208521
PD52385a	X	284193	156005528	1	1	F	1	1.99974	neutral	155721336
PD52386a	1	826681	248918428	1	1	F	0.43	2.00055	neutral	248091748
PD52386a	2	41393	242004549	1	1	F	0.43	2.00055	neutral	241963157
PD52386a	3	197630	198038794	1	1	F	0.43	2.00055	neutral	197841165
PD52386a	4	85813	190025891	1	1	F	0.43	2.00055	neutral	189940079
PD52386a	5	140238	181260906	1	1	F	0.43	2.00055	neutral	181120669
PD52386a	6	203292	170584545	1	1	F	0.43	2.00055	neutral	170381254
PD52386a	7	193222	159233344	1	1	F	0.43	2.00055	neutral	159040123
PD52386a	8	232977	145054093	1	1	F	0.43	2.00055	neutral	144821117
PD52386a	9	154795	138177317	1	1	F	0.43	2.00055	neutral	138022523
PD52386a	10	49092	133625894	1	1	F	0.43	2.00055	neutral	133576803
PD52386a	11	197291	134986843	1	1	F	0.43	2.00055	neutral	134789553
PD52386a	12	66973	133234532	1	1	F	0.43	2.00055	neutral	133167560
PD52386a	13	19026300	113800976	1	1	F	0.43	2.00055	neutral	94774677
PD52386a	13	113801016	114325924	2	1	F	0.43	2.00055	gain	524909
PD52386a	14	19097460	106874913	1	1	F	0.43	2.00055	neutral	87777454
PD52386a	15	19964758	101849608	1	1	F	0.43	2.00055	neutral	81884851
PD52386a	16	47354	90094880	1	1	F	0.43	2.00055	neutral	90047527
PD52386a	17	156162	83135891	1	1	F	0.43	2.00055	neutral	82979730
PD52386a	18	117381	80247464	1	1	F	0.43	2.00055	neutral	80130084
PD52386a	19	281360	58572521	1	1	F	0.43	2.00055	neutral	58291162
PD52386a	20	87623	64273629	1	1	F	0.43	2.00055	neutral	64186007
PD52386a	21	9068512	14152629	2	0	F	0.43	2.00055	neutral	5084118
PD52386a	21	14165268	46664533	1	1	F	0.43	2.00055	neutral	32499266
PD52386a	22	16572142	50780662	1	1	F	0.43	2.00055	neutral	34208521
PD52386a	X	284193	156005528	1	1	F	0.43	2.00055	neutral	155721336
PD52392a	1	69511	109230894	1	1	M	0.66	1.98569	neutral	109161384
PD52392a	1	109231048	109271190	2	1	M	0.66	1.98569	gain	40143
PD52392a	1	109271269	248918428	1	1	M	0.66	1.98569	neutral	139647160
PD52392a	2	41404	242004549	1	1	M	0.66	1.98569	neutral	241963146
PD52392a	3	197630	198038794	1	1	M	0.66	1.98569	neutral	197841165
PD52392a	4	85813	10021215	1	1	M	0.66	1.98569	neutral	9935403
PD52392a	4	10021256	15004424	2	1	M	0.66	1.98569	gain	4983169
PD52392a	4	15007276	190025891	1	1	M	0.66	1.98569	neutral	175018616
PD52392a	5	140238	181260906	1	1	M	0.66	1.98569	neutral	181120669
PD52392a	6	203292	707024	1	1	M	0.66	1.98569	neutral	503733
PD52392a	6	707044	1101324	2	1	M	0.66	1.98569	gain	394281
PD52392a	6	1101373	170584609	1	1	M	0.66	1.98569	neutral	169483237
PD52392a	7	193222	4788714	1	1	M	0.66	1.98569	neutral	4595493
PD52392a	7	4788754	5325350	1	0	M	0.66	1.98569	loss	536597
PD52392a	7	5329891	159233344	1	1	M	0.66	1.98569	neutral	153903454
PD52392a	8	232977	145054093	1	1	M	0.66	1.98569	neutral	144821117
PD52392a	9	154795	138177366	1	1	M	0.66	1.98569	neutral	138022572
PD52392a	10	49092	133625894	1	1	M	0.66	1.98569	neutral	133576803
PD52392a	11	197291	71582846	1	1	M	0.66	1.98569	neutral	71385556
PD52392a	11	71582856	71919101	1	0	M	0.66	1.98569	loss	336246
PD52392a	11	71923221	134986843	1	1	M	0.66	1.98569	neutral	63063623
PD52392a	12	66973	52010834	1	1	M	0.66	1.98569	neutral	51943862
PD52392a	12	52010872	52573913	2	1	M	0.66	1.98569	gain	563042
PD52392a	12	52585908	133234532	1	1	M	0.66	1.98569	neutral	80648625
PD52392a	13	19026300	114325924	1	1	M	0.66	1.98569	neutral	95299625
PD52392a	14	19097460	36582285	1	1	M	0.66	1.98569	neutral	17484826
PD52392a	14	36582312	36666400	2	2	M	0.66	1.98569	gain	84089
PD52392a	14	36666547	106874913	1	1	M	0.66	1.98569	neutral	70208367
PD52392a	15	19964758	101849608	1	1	M	0.66	1.98569	neutral	81884851
PD52392a	16	47354	29799857	1	1	M	0.66	1.98569	neutral	29752504
PD52392a	16	29799907	29811881	2	2	M	0.66	1.98569	gain	11975
PD52392a	16	29811898	90094880	1	1	M	0.66	1.98569	neutral	60282983
PD52392a	17	156162	83135891	1	1	M	0.66	1.98569	neutral	82979730
PD52392a	18	117381	80247464	1	1	M	0.66	1.98569	neutral	80130084
PD52392a	19	281360	38616339	1	1	M	0.66	1.98569	neutral	38334980
PD52392a	19	38616375	38804035	2	1	M	0.66	1.98569	gain	187661
PD52392a	19	38806346	49856932	1	1	M	0.66	1.98569	neutral	11050587
PD52392a	19	49856971	49882234	2	1	M	0.66	1.98569	gain	25264
PD52392a	19	49882496	58572521	1	1	M	0.66	1.98569	neutral	8690026
PD52392a	20	87623	64273629	1	1	M	0.66	1.98569	neutral	64186007
PD52392a	21	9068512	46664533	1	1	M	0.66	1.98569	neutral	37596022
PD52392a	22	16572142	50780662	1	1	M	0.66	1.98569	neutral	34208521
PD52392a	X	284193	2781927	2	0	M	0.66	1.98569	gain	2497735
PD52392a	X	2781986	155545046	1	0	M	0.66	1.98569	neutral	152763061
PD52392a	X	155773979	156005528	2	0	M	0.66	1.98569	gain	231550
PD52393a	1	69511	248918428	1	1	F	1	1.99995	neutral	248848918
PD52393a	2	41404	242004549	1	1	F	1	1.99995	neutral	241963146
PD52393a	3	197630	198038561	1	1	F	1	1.99995	neutral	197840932
PD52393a	4	85813	190025891	1	1	F	1	1.99995	neutral	189940079
PD52393a	5	140238	181260906	1	1	F	1	1.99995	neutral	181120669
PD52393a	6	203292	170584376	1	1	F	1	1.99995	neutral	170381085
PD52393a	7	193222	159233344	1	1	F	1	1.99995	neutral	159040123
PD52393a	8	232977	145054093	1	1	F	1	1.99995	neutral	144821117
PD52393a	9	154795	133256390	1	1	F	1	1.99995	neutral	133101596
PD52393a	9	133256396	133260064	1	0	F	1	1.99995	loss	3669
PD52393a	9	133261190	138177366	1	1	F	1	1.99995	neutral	4916177
PD52393a	10	49134	133625894	1	1	F	1	1.99995	neutral	133576761
PD52393a	11	197291	134986843	1	1	F	1	1.99995	neutral	134789553
PD52393a	12	66973	133234532	1	1	F	1	1.99995	neutral	133167560
PD52393a	13	19026300	114325924	1	1	F	1	1.99995	neutral	95299625
PD52393a	14	19097460	106874913	1	1	F	1	1.99995	neutral	87777454
PD52393a	15	19964758	101849608	1	1	F	1	1.99995	neutral	81884851
PD52393a	16	47354	90094900	1	1	F	1	1.99995	neutral	90047547
PD52393a	17	156162	83135891	1	1	F	1	1.99995	neutral	82979730
PD52393a	18	120645	80247464	1	1	F	1	1.99995	neutral	80126820
PD52393a	19	281325	58572521	1	1	F	1	1.99995	neutral	58291197
PD52393a	20	87541	64273629	1	1	F	1	1.99995	neutral	64186089
PD52393a	21	9068512	46664533	1	1	F	1	1.99995	neutral	37596022
PD52393a	22	16572142	50780662	1	1	F	1	1.99995	neutral	34208521
PD52393a	X	284193	156005528	1	1	F	1	1.99995	neutral	155721336
PD52394a	1	826681	248918428	1	1	F	1	2	neutral	248091748
PD52394a	2	41393	242004549	1	1	F	1	2	neutral	241963157
PD52394a	3	197630	198038794	1	1	F	1	2	neutral	197841165
PD52394a	4	85813	190025891	1	1	F	1	2	neutral	189940079
PD52394a	5	140238	181260906	1	1	F	1	2	neutral	181120669
PD52394a	6	203292	170584376	1	1	F	1	2	neutral	170381085
PD52394a	7	193222	159233344	1	1	F	1	2	neutral	159040123
PD52394a	8	232977	145054093	1	1	F	1	2	neutral	144821117
PD52394a	9	154795	138177328	1	1	F	1	2	neutral	138022534
PD52394a	10	49134	133625894	1	1	F	1	2	neutral	133576761
PD52394a	11	197291	134986843	1	1	F	1	2	neutral	134789553
PD52394a	12	66973	133234532	1	1	F	1	2	neutral	133167560
PD52394a	13	19026300	114325924	1	1	F	1	2	neutral	95299625
PD52394a	14	19097460	106874913	1	1	F	1	2	neutral	87777454
PD52394a	15	19964758	101849608	1	1	F	1	2	neutral	81884851
PD52394a	16	47354	90094900	1	1	F	1	2	neutral	90047547
PD52394a	17	156162	83135891	1	1	F	1	2	neutral	82979730
PD52394a	18	117381	80247464	1	1	F	1	2	neutral	80130084
PD52394a	19	281360	58572521	1	1	F	1	2	neutral	58291162
PD52394a	20	87623	64273629	1	1	F	1	2	neutral	64186007
PD52394a	21	9068512	46664533	1	1	F	1	2	neutral	37596022
PD52394a	22	16572142	50780662	1	1	F	1	2	neutral	34208521
PD52394a	X	284193	156005528	1	1	F	1	2	neutral	155721336
PD52395a	1	69511	248918428	1	1	M	1	1.98364	neutral	248848918
PD52395a	2	41393	242004549	1	1	M	1	1.98364	neutral	241963157
PD52395a	3	197630	198038561	1	1	M	1	1.98364	neutral	197840932
PD52395a	4	85813	190025891	1	1	M	1	1.98364	neutral	189940079
PD52395a	5	140238	181260906	1	1	M	1	1.98364	neutral	181120669
PD52395a	6	203292	170583789	1	1	M	1	1.98364	neutral	170380498
PD52395a	7	193222	159233344	1	1	M	1	1.98364	neutral	159040123
PD52395a	8	232977	145054093	1	1	M	1	1.98364	neutral	144821117
PD52395a	9	154795	138177366	1	1	M	1	1.98364	neutral	138022572
PD52395a	10	49134	133625894	1	1	M	1	1.98364	neutral	133576761
PD52395a	11	197291	134986843	1	1	M	1	1.98364	neutral	134789553
PD52395a	12	66973	133234532	1	1	M	1	1.98364	neutral	133167560
PD52395a	13	19026300	114325924	1	1	M	1	1.98364	neutral	95299625
PD52395a	14	19097559	106874913	1	1	M	1	1.98364	neutral	87777355
PD52395a	15	19964758	101849608	1	1	M	1	1.98364	neutral	81884851
PD52395a	16	47354	90094900	1	1	M	1	1.98364	neutral	90047547
PD52395a	17	156162	83135891	1	1	M	1	1.98364	neutral	82979730
PD52395a	18	117381	80247464	1	1	M	1	1.98364	neutral	80130084
PD52395a	19	281360	58572521	1	1	M	1	1.98364	neutral	58291162
PD52395a	20	87623	64273629	1	1	M	1	1.98364	neutral	64186007
PD52395a	21	9068512	46664533	1	1	M	1	1.98364	neutral	37596022
PD52395a	22	16572142	50780662	1	1	M	1	1.98364	neutral	34208521
PD52395a	X	284193	2774703	2	0	M	1	1.98364	gain	2490511
PD52395a	X	2781927	155524613	1	0	M	1	1.98364	neutral	152742687
PD52395a	X	155545046	156005528	2	0	M	1	1.98364	gain	460483
PD52396a	1	69511	248918428	1	1	M	0.52	1.98404	neutral	248848918
PD52396a	2	41393	242004549	1	1	M	0.52	1.98404	neutral	241963157
PD52396a	3	197630	198038561	1	1	M	0.52	1.98404	neutral	197840932
PD52396a	4	85813	190025891	1	1	M	0.52	1.98404	neutral	189940079
PD52396a	5	140238	181260906	1	1	M	0.52	1.98404	neutral	181120669
PD52396a	6	203292	170584376	1	1	M	0.52	1.98404	neutral	170381085
PD52396a	7	193222	159233344	1	1	M	0.52	1.98404	neutral	159040123
PD52396a	8	232977	145054093	1	1	M	0.52	1.98404	neutral	144821117
PD52396a	9	154795	138177366	1	1	M	0.52	1.98404	neutral	138022572
PD52396a	10	49134	133625894	1	1	M	0.52	1.98404	neutral	133576761
PD52396a	11	197291	134986843	1	1	M	0.52	1.98404	neutral	134789553
PD52396a	12	66973	133234532	1	1	M	0.52	1.98404	neutral	133167560
PD52396a	13	19026300	114325924	1	1	M	0.52	1.98404	neutral	95299625
PD52396a	14	19097559	106874913	1	1	M	0.52	1.98404	neutral	87777355
PD52396a	15	19964758	20669813	2	0	M	0.52	1.98404	neutral	705056
PD52396a	15	20671030	101849608	1	1	M	0.52	1.98404	neutral	81178579
PD52396a	16	47354	90094900	1	1	M	0.52	1.98404	neutral	90047547
PD52396a	17	156162	83135759	1	1	M	0.52	1.98404	neutral	82979598
PD52396a	18	117381	80247464	1	1	M	0.52	1.98404	neutral	80130084
PD52396a	19	281468	58572521	1	1	M	0.52	1.98404	neutral	58291054
PD52396a	20	87623	64273629	1	1	M	0.52	1.98404	neutral	64186007
PD52396a	21	9068512	46664533	1	1	M	0.52	1.98404	neutral	37596022
PD52396a	22	16572142	50780662	1	1	M	0.52	1.98404	neutral	34208521
PD52396a	X	284193	2774703	2	0	M	0.52	1.98404	gain	2490511
PD52396a	X	2781927	155524613	1	0	M	0.52	1.98404	neutral	152742687
PD52396a	X	155545046	156005413	2	0	M	0.52	1.98404	gain	460368
PD52397a	1	826681	248918428	1	1	M	0.52	1.9851	neutral	248091748
PD52397a	2	41509	242004549	1	1	M	0.52	1.9851	neutral	241963041
PD52397a	3	197630	198038794	1	1	M	0.52	1.9851	neutral	197841165
PD52397a	4	85813	190025891	1	1	M	0.52	1.9851	neutral	189940079
PD52397a	5	140238	181260906	1	1	M	0.52	1.9851	neutral	181120669
PD52397a	6	203292	32665043	1	1	M	0.52	1.9851	neutral	32461752
PD52397a	6	32665055	32741645	1	0	M	0.52	1.9851	loss	76591
PD52397a	6	32745153	170584567	1	1	M	0.52	1.9851	neutral	137839415
PD52397a	7	193222	100952551	1	1	M	0.52	1.9851	neutral	100759330
PD52397a	7	100958932	101048909	2	1	M	0.52	1.9851	gain	89978
PD52397a	7	101048943	159233344	1	1	M	0.52	1.9851	neutral	58184402
PD52397a	8	232977	145054093	1	1	M	0.52	1.9851	neutral	144821117
PD52397a	9	154795	138177366	1	1	M	0.52	1.9851	neutral	138022572
PD52397a	10	49092	133625894	1	1	M	0.52	1.9851	neutral	133576803
PD52397a	11	197291	134986843	1	1	M	0.52	1.9851	neutral	134789553
PD52397a	12	66973	133234532	1	1	M	0.52	1.9851	neutral	133167560
PD52397a	13	19026300	114325924	1	1	M	0.52	1.9851	neutral	95299625
PD52397a	14	19097460	106874913	1	1	M	0.52	1.9851	neutral	87777454
PD52397a	15	19964758	101849608	1	1	M	0.52	1.9851	neutral	81884851
PD52397a	16	47354	90094900	1	1	M	0.52	1.9851	neutral	90047547
PD52397a	17	156162	83135891	1	1	M	0.52	1.9851	neutral	82979730
PD52397a	18	120645	80247464	1	1	M	0.52	1.9851	neutral	80126820
PD52397a	19	281325	58572521	1	1	M	0.52	1.9851	neutral	58291197
PD52397a	20	87623	64273629	1	1	M	0.52	1.9851	neutral	64186007
PD52397a	21	9068512	46664533	1	1	M	0.52	1.9851	neutral	37596022
PD52397a	22	16572142	50780662	1	1	M	0.52	1.9851	neutral	34208521
PD52397a	X	284193	2774703	2	0	M	0.52	1.9851	gain	2490511
PD52397a	X	2781986	155511727	1	0	M	0.52	1.9851	neutral	152729742
PD52397a	X	155514051	156005579	2	0	M	0.52	1.9851	gain	491529
PD52399a	1	69511	248918428	1	1	F	1	2	neutral	248848918
PD52399a	2	41404	242004549	1	1	F	1	2	neutral	241963146
PD52399a	3	197630	198038561	1	1	F	1	2	neutral	197840932
PD52399a	4	85813	190025891	1	1	F	1	2	neutral	189940079
PD52399a	5	140238	181260906	1	1	F	1	2	neutral	181120669
PD52399a	6	203292	170584376	1	1	F	1	2	neutral	170381085
PD52399a	7	193222	159233344	1	1	F	1	2	neutral	159040123
PD52399a	8	232977	145054093	1	1	F	1	2	neutral	144821117
PD52399a	9	154795	138177366	1	1	F	1	2	neutral	138022572
PD52399a	10	49134	133625894	1	1	F	1	2	neutral	133576761
PD52399a	11	197291	134986843	1	1	F	1	2	neutral	134789553
PD52399a	12	66973	133234532	1	1	F	1	2	neutral	133167560
PD52399a	13	19026300	114325924	1	1	F	1	2	neutral	95299625
PD52399a	14	19097460	106874913	1	1	F	1	2	neutral	87777454
PD52399a	15	19964758	101849608	1	1	F	1	2	neutral	81884851
PD52399a	16	47354	90094900	1	1	F	1	2	neutral	90047547
PD52399a	17	156162	83135891	1	1	F	1	2	neutral	82979730
PD52399a	18	117381	80247464	1	1	F	1	2	neutral	80130084
PD52399a	19	281360	58572521	1	1	F	1	2	neutral	58291162
PD52399a	20	87623	64273629	1	1	F	1	2	neutral	64186007
PD52399a	21	9068512	46664533	1	1	F	1	2	neutral	37596022
PD52399a	22	16572142	50780662	1	1	F	1	2	neutral	34208521
PD52399a	X	284193	156005528	1	1	F	1	2	neutral	155721336
PD52400a	1	69511	248918428	1	1	M	0.26	1.90773	neutral	248848918
PD52400a	2	41404	242004549	1	1	M	0.26	1.90773	neutral	241963146
PD52400a	3	197630	198038561	1	1	M	0.26	1.90773	neutral	197840932
PD52400a	4	85813	190025891	1	1	M	0.26	1.90773	neutral	189940079
PD52400a	5	140238	181260906	1	1	M	0.26	1.90773	neutral	181120669
PD52400a	6	203292	32643279	1	1	M	0.26	1.90773	neutral	32439988
PD52400a	6	32643291	32746306	3	0	M	0.26	1.90773	gain	103016
PD52400a	6	32746343	170584376	1	1	M	0.26	1.90773	neutral	137838034
PD52400a	7	193222	98194487	1	1	M	0.26	1.90773	neutral	98001266
PD52400a	7	98203518	101031599	1	0	M	0.26	1.90773	loss	2828082
PD52400a	7	101031847	101042479	3	3	M	0.26	1.90773	gain	10633
PD52400a	7	101042834	159233344	1	1	M	0.26	1.90773	neutral	58190511
PD52400a	8	232977	145054093	1	1	M	0.26	1.90773	neutral	144821117
PD52400a	9	154795	138177328	1	1	M	0.26	1.90773	neutral	138022534
PD52400a	10	49092	133625894	1	1	M	0.26	1.90773	neutral	133576803
PD52400a	11	197291	134986843	1	1	M	0.26	1.90773	neutral	134789553
PD52400a	12	66973	133234532	1	1	M	0.26	1.90773	neutral	133167560
PD52400a	13	19026300	114325924	1	1	M	0.26	1.90773	neutral	95299625
PD52400a	14	19097460	106874913	1	1	M	0.26	1.90773	neutral	87777454
PD52400a	15	19964758	101849608	1	1	M	0.26	1.90773	neutral	81884851
PD52400a	16	47354	90094900	1	1	M	0.26	1.90773	neutral	90047547
PD52400a	17	156162	83135891	1	1	M	0.26	1.90773	neutral	82979730
PD52400a	18	117381	80247464	1	1	M	0.26	1.90773	neutral	80130084
PD52400a	19	281360	8947260	1	0	M	0.26	1.90773	loss	8665901
PD52400a	19	8947658	8978529	2	1	M	0.26	1.90773	gain	30872
PD52400a	19	8978839	58572521	1	0	M	0.26	1.90773	loss	49593683
PD52400a	20	87623	64273629	1	1	M	0.26	1.90773	neutral	64186007
PD52400a	21	9068512	46664523	1	1	M	0.26	1.90773	neutral	37596012
PD52400a	22	16572142	50780662	1	1	M	0.26	1.90773	neutral	34208521
PD52400a	X	284193	2738041	1	0	M	0.26	1.90773	neutral	2453849
PD52400a	X	2738139	2774703	2	0	M	0.26	1.90773	gain	36565
PD52400a	X	2781927	155524613	1	0	M	0.26	1.90773	neutral	152742687
PD52400a	X	155773979	155898177	2	0	M	0.26	1.90773	gain	124199
PD52400a	X	155898234	156005528	1	0	M	0.26	1.90773	neutral	107295
PD52402a	1	69511	248918428	1	1	M	0.44	1.98396	neutral	248848918
PD52402a	2	41366	242094807	1	1	M	0.44	1.98396	neutral	242053442
PD52402a	3	197630	198038794	1	1	M	0.44	1.98396	neutral	197841165
PD52402a	4	85813	185502282	1	1	M	0.44	1.98396	neutral	185416470
PD52402a	4	185502396	190025891	2	1	M	0.44	1.98396	gain	4523496
PD52402a	5	140238	181260906	1	1	M	0.44	1.98396	neutral	181120669
PD52402a	6	203292	170584545	1	1	M	0.44	1.98396	neutral	170381254
PD52402a	7	193222	100894283	1	1	M	0.44	1.98396	neutral	100701062
PD52402a	7	100896581	100992563	1	0	M	0.44	1.98396	loss	95983
PD52402a	7	101004538	159233344	1	1	M	0.44	1.98396	neutral	58228807
PD52402a	8	232977	145054093	1	1	M	0.44	1.98396	neutral	144821117
PD52402a	9	154795	138177366	1	1	M	0.44	1.98396	neutral	138022572
PD52402a	10	49134	133625894	1	1	M	0.44	1.98396	neutral	133576761
PD52402a	11	197291	134986843	1	1	M	0.44	1.98396	neutral	134789553
PD52402a	12	66973	133234532	1	1	M	0.44	1.98396	neutral	133167560
PD52402a	13	19026300	114325924	1	1	M	0.44	1.98396	neutral	95299625
PD52402a	14	19097607	106874913	1	1	M	0.44	1.98396	neutral	87777307
PD52402a	15	19964758	101849608	1	1	M	0.44	1.98396	neutral	81884851
PD52402a	16	47354	90094900	1	1	M	0.44	1.98396	neutral	90047547
PD52402a	17	156162	83135891	1	1	M	0.44	1.98396	neutral	82979730
PD52402a	18	117381	80247464	1	1	M	0.44	1.98396	neutral	80130084
PD52402a	19	281360	58572521	1	1	M	0.44	1.98396	neutral	58291162
PD52402a	20	87541	64273629	1	1	M	0.44	1.98396	neutral	64186089
PD52402a	21	9068512	46664533	1	1	M	0.44	1.98396	neutral	37596022
PD52402a	22	16571981	50780662	1	1	M	0.44	1.98396	neutral	34208682
PD52402a	X	284193	2774703	2	0	M	0.44	1.98396	gain	2490511
PD52402a	X	2781927	155545046	1	0	M	0.44	1.98396	neutral	152763120
PD52402a	X	155773979	156005528	2	0	M	0.44	1.98396	gain	231550
PD52403a	1	69511	248918428	1	1	F	0.51	2.00115	neutral	248848918
PD52403a	2	41404	242004549	1	1	F	0.51	2.00115	neutral	241963146
PD52403a	3	197630	198038561	1	1	F	0.51	2.00115	neutral	197840932
PD52403a	4	85813	190025891	1	1	F	0.51	2.00115	neutral	189940079
PD52403a	5	140238	181260906	1	1	F	0.51	2.00115	neutral	181120669
PD52403a	6	203292	32641317	1	1	F	0.51	2.00115	neutral	32438026
PD52403a	6	32641328	32666720	1	0	F	0.51	2.00115	loss	25393
PD52403a	6	32666726	170584376	1	1	F	0.51	2.00115	neutral	137917651
PD52403a	7	193222	159233344	1	1	F	0.51	2.00115	neutral	159040123
PD52403a	8	232977	145054093	1	1	F	0.51	2.00115	neutral	144821117
PD52403a	9	154795	138177317	1	1	F	0.51	2.00115	neutral	138022523
PD52403a	10	49134	133625894	1	1	F	0.51	2.00115	neutral	133576761
PD52403a	11	197291	134986843	1	1	F	0.51	2.00115	neutral	134789553
PD52403a	12	66973	52171265	1	1	F	0.51	2.00115	neutral	52104293
PD52403a	12	52171414	52601087	2	1	F	0.51	2.00115	gain	429674
PD52403a	12	52601112	133234532	1	1	F	0.51	2.00115	neutral	80633421
PD52403a	13	19026300	114325924	1	1	F	0.51	2.00115	neutral	95299625
PD52403a	14	19097559	22052826	1	1	F	0.51	2.00115	neutral	2955268
PD52403a	14	22052896	22519770	2	1	F	0.51	2.00115	gain	466875
PD52403a	14	22519994	106874913	1	1	F	0.51	2.00115	neutral	84354920
PD52403a	15	19964758	101849608	1	1	F	0.51	2.00115	neutral	81884851
PD52403a	16	47354	90094900	1	1	F	0.51	2.00115	neutral	90047547
PD52403a	17	156162	83135891	1	1	F	0.51	2.00115	neutral	82979730
PD52403a	18	117381	80247464	1	1	F	0.51	2.00115	neutral	80130084
PD52403a	19	281383	58572521	1	1	F	0.51	2.00115	neutral	58291139
PD52403a	20	87623	64273629	1	1	F	0.51	2.00115	neutral	64186007
PD52403a	21	9068512	46664392	1	1	F	0.51	2.00115	neutral	37595881
PD52403a	22	16572142	50780662	1	1	F	0.51	2.00115	neutral	34208521
PD52403a	X	284193	156005528	1	1	F	0.51	2.00115	neutral	155721336
PD52404a	1	69511	248918428	1	1	M	0.53	1.98462	neutral	248848918
PD52404a	2	41404	88857769	1	1	M	0.53	1.98462	neutral	88816366
PD52404a	2	88860447	88860902	4	0	M	0.53	1.98462	gain	456
PD52404a	2	88860916	242004549	1	1	M	0.53	1.98462	neutral	153143634
PD52404a	3	197630	198038561	1	1	M	0.53	1.98462	neutral	197840932
PD52404a	4	85813	190025891	1	1	M	0.53	1.98462	neutral	189940079
PD52404a	5	140238	181260906	1	1	M	0.53	1.98462	neutral	181120669
PD52404a	6	203292	170584632	1	1	M	0.53	1.98462	neutral	170381341
PD52404a	7	193222	159233344	1	1	M	0.53	1.98462	neutral	159040123
PD52404a	8	232977	145054093	1	1	M	0.53	1.98462	neutral	144821117
PD52404a	9	154795	138177328	1	1	M	0.53	1.98462	neutral	138022534
PD52404a	10	49134	133625894	1	1	M	0.53	1.98462	neutral	133576761
PD52404a	11	197291	134986843	1	1	M	0.53	1.98462	neutral	134789553
PD52404a	12	66973	133234532	1	1	M	0.53	1.98462	neutral	133167560
PD52404a	13	19026300	114325924	1	1	M	0.53	1.98462	neutral	95299625
PD52404a	14	19097460	106874913	1	1	M	0.53	1.98462	neutral	87777454
PD52404a	15	19964758	22572997	2	0	M	0.53	1.98462	neutral	2608240
PD52404a	15	22573016	101849608	1	1	M	0.53	1.98462	neutral	79276593
PD52404a	16	47354	90094900	1	1	M	0.53	1.98462	neutral	90047547
PD52404a	17	156162	83135891	1	1	M	0.53	1.98462	neutral	82979730
PD52404a	18	120645	80247464	1	1	M	0.53	1.98462	neutral	80126820
PD52404a	19	281360	58572521	1	1	M	0.53	1.98462	neutral	58291162
PD52404a	20	87623	64273629	1	1	M	0.53	1.98462	neutral	64186007
PD52404a	21	9068512	46664533	1	1	M	0.53	1.98462	neutral	37596022
PD52404a	22	16572142	50780662	1	1	M	0.53	1.98462	neutral	34208521
PD52404a	X	284193	2774703	2	0	M	0.53	1.98462	gain	2490511
PD52404a	X	2781927	155524613	1	0	M	0.53	1.98462	neutral	152742687
PD52404a	X	155773979	156005528	2	0	M	0.53	1.98462	gain	231550
PD52405a	1	69511	118185246	1	0	F	0.4	2.06802	loss	118115736
PD52405a	1	118884831	121568263	2	1	F	0.4	2.06802	gain	2683433
PD52405a	1	143544124	248918428	3	1	F	0.4	2.06802	gain	105374305
PD52405a	2	41393	242004549	1	1	F	0.4	2.06802	neutral	241963157
PD52405a	3	197630	198038561	1	1	F	0.4	2.06802	neutral	197840932
PD52405a	4	85813	190025891	1	1	F	0.4	2.06802	neutral	189940079
PD52405a	5	140238	181260906	1	1	F	0.4	2.06802	neutral	181120669
PD52405a	6	203292	170584376	1	1	F	0.4	2.06802	neutral	170381085
PD52405a	7	193222	6819822	2	1	F	0.4	2.06802	gain	6626601
PD52405a	7	6822249	159233344	1	1	F	0.4	2.06802	neutral	152411096
PD52405a	8	232977	145054093	1	1	F	0.4	2.06802	neutral	144821117
PD52405a	9	154795	42796064	1	1	F	0.4	2.06802	neutral	42641270
PD52405a	9	62801194	138177328	1	0	F	0.4	2.06802	loss	75376135
PD52405a	10	49134	133625894	1	1	F	0.4	2.06802	neutral	133576761
PD52405a	11	197291	134986843	1	1	F	0.4	2.06802	neutral	134789553
PD52405a	12	66973	66323936	1	1	F	0.4	2.06802	neutral	66256964
PD52405a	12	66324004	133234532	2	1	F	0.4	2.06802	gain	66910529
PD52405a	13	19026300	114325924	1	1	F	0.4	2.06802	neutral	95299625
PD52405a	14	19097559	106874913	1	1	F	0.4	2.06802	neutral	87777355
PD52405a	15	19964758	101849608	1	1	F	0.4	2.06802	neutral	81884851
PD52405a	16	47354	90094900	1	1	F	0.4	2.06802	neutral	90047547
PD52405a	17	156162	40699553	1	1	F	0.4	2.06802	neutral	40543392
PD52405a	17	40699561	41276327	2	1	F	0.4	2.06802	gain	576767
PD52405a	17	41301948	83135891	1	1	F	0.4	2.06802	neutral	41833944
PD52405a	18	120645	14752769	1	1	F	0.4	2.06802	neutral	14632125
PD52405a	18	14752958	15006053	3	0	F	0.4	2.06802	gain	253096
PD52405a	18	20951491	80247464	1	1	F	0.4	2.06802	neutral	59295974
PD52405a	19	281360	8934814	2	1	F	0.4	2.06802	gain	8653455
PD52405a	19	8934842	8977629	1	0	F	0.4	2.06802	loss	42788
PD52405a	19	8977654	33026609	2	1	F	0.4	2.06802	gain	24048956
PD52405a	19	33044176	58572521	1	1	F	0.4	2.06802	neutral	25528346
PD52405a	20	87541	64273629	1	1	F	0.4	2.06802	neutral	64186089
PD52405a	21	9068512	46664533	1	1	F	0.4	2.06802	neutral	37596022
PD52405a	22	16572142	50780662	1	1	F	0.4	2.06802	neutral	34208521
PD52405a	X	284193	3317941	2	1	F	0.4	2.06802	gain	3033749
PD52405a	X	3317987	156005528	1	1	F	0.4	2.06802	neutral	152687542
PD52406a	1	69511	248918428	1	1	M	1	1.98387	neutral	248848918
PD52406a	2	41366	242004549	1	1	M	1	1.98387	neutral	241963184
PD52406a	3	197630	198038561	1	1	M	1	1.98387	neutral	197840932
PD52406a	4	85813	190025891	1	1	M	1	1.98387	neutral	189940079
PD52406a	5	140238	181260906	1	1	M	1	1.98387	neutral	181120669
PD52406a	6	203292	170584545	1	1	M	1	1.98387	neutral	170381254
PD52406a	7	193222	159233344	1	1	M	1	1.98387	neutral	159040123
PD52406a	8	232977	145054093	1	1	M	1	1.98387	neutral	144821117
PD52406a	9	154795	138177328	1	1	M	1	1.98387	neutral	138022534
PD52406a	10	49134	133625894	1	1	M	1	1.98387	neutral	133576761
PD52406a	11	197291	134986843	1	1	M	1	1.98387	neutral	134789553
PD52406a	12	66973	133234532	1	1	M	1	1.98387	neutral	133167560
PD52406a	13	19026300	114325924	1	1	M	1	1.98387	neutral	95299625
PD52406a	14	19097460	106874913	1	1	M	1	1.98387	neutral	87777454
PD52406a	15	19964758	101849608	1	1	M	1	1.98387	neutral	81884851
PD52406a	16	47354	90094900	1	1	M	1	1.98387	neutral	90047547
PD52406a	17	156162	83135891	1	1	M	1	1.98387	neutral	82979730
PD52406a	18	120645	80247464	1	1	M	1	1.98387	neutral	80126820
PD52406a	19	281360	58572521	1	1	M	1	1.98387	neutral	58291162
PD52406a	20	87623	64273629	1	1	M	1	1.98387	neutral	64186007
PD52406a	21	9068512	46664533	1	1	M	1	1.98387	neutral	37596022
PD52406a	22	16572142	50780662	1	1	M	1	1.98387	neutral	34208521
PD52406a	X	284193	2782048	2	0	M	1	1.98387	gain	2497856
PD52406a	X	2782116	155524613	1	0	M	1	1.98387	neutral	152742498
PD52406a	X	155773979	156005528	2	0	M	1	1.98387	gain	231550
PD52407a	1	69511	248918428	1	1	M	0.57	1.98413	neutral	248848918
PD52407a	2	41366	242094807	1	1	M	0.57	1.98413	neutral	242053442
PD52407a	3	197630	198038794	1	1	M	0.57	1.98413	neutral	197841165
PD52407a	4	85813	190025891	1	1	M	0.57	1.98413	neutral	189940079
PD52407a	5	140238	181260906	1	1	M	0.57	1.98413	neutral	181120669
PD52407a	6	203292	170584545	1	1	M	0.57	1.98413	neutral	170381254
PD52407a	7	193222	159233344	1	1	M	0.57	1.98413	neutral	159040123
PD52407a	8	232977	145054093	1	1	M	0.57	1.98413	neutral	144821117
PD52407a	9	154795	138177366	1	1	M	0.57	1.98413	neutral	138022572
PD52407a	10	49092	133625894	1	1	M	0.57	1.98413	neutral	133576803
PD52407a	11	197291	134986843	1	1	M	0.57	1.98413	neutral	134789553
PD52407a	12	66973	133234532	1	1	M	0.57	1.98413	neutral	133167560
PD52407a	13	19026300	114325924	1	1	M	0.57	1.98413	neutral	95299625
PD52407a	14	19097460	105859607	1	1	M	0.57	1.98413	neutral	86762148
PD52407a	14	105859656	106874913	2	1	M	0.57	1.98413	gain	1015258
PD52407a	15	19964758	101849608	1	1	M	0.57	1.98413	neutral	81884851
PD52407a	16	47354	90094900	1	1	M	0.57	1.98413	neutral	90047547
PD52407a	17	156162	83135891	1	1	M	0.57	1.98413	neutral	82979730
PD52407a	18	117381	80247464	1	1	M	0.57	1.98413	neutral	80130084
PD52407a	19	281360	58572521	1	1	M	0.57	1.98413	neutral	58291162
PD52407a	20	87541	64273629	1	1	M	0.57	1.98413	neutral	64186089
PD52407a	21	9068512	10602117	2	0	M	0.57	1.98413	neutral	1533606
PD52407a	21	10602146	46664533	1	1	M	0.57	1.98413	neutral	36062388
PD52407a	22	16571981	50780662	1	1	M	0.57	1.98413	neutral	34208682
PD52407a	X	284193	2752241	2	0	M	0.57	1.98413	gain	2468049
PD52407a	X	2770446	2781927	3	0	M	0.57	1.98413	gain	11482
PD52407a	X	2781986	155545046	1	0	M	0.57	1.98413	neutral	152763061
PD52407a	X	155773979	156005528	2	0	M	0.57	1.98413	gain	231550
PD52408a	1	69511	248918428	1	1	M	0.98	1.9838	neutral	248848918
PD52408a	2	41393	242004549	1	1	M	0.98	1.9838	neutral	241963157
PD52408a	3	197630	198038794	1	1	M	0.98	1.9838	neutral	197841165
PD52408a	4	85813	190025891	1	1	M	0.98	1.9838	neutral	189940079
PD52408a	5	140238	81225850	1	1	M	0.98	1.9838	neutral	81085613
PD52408a	5	81251032	83057264	1	0	M	0.98	1.9838	loss	1806233
PD52408a	5	83057268	84137190	1	1	M	0.98	1.9838	neutral	1079923
PD52408a	5	84137192	181260906	1	0	M	0.98	1.9838	loss	97123715
PD52408a	6	203292	170584567	1	1	M	0.98	1.9838	neutral	170381276
PD52408a	7	193222	159233344	1	1	M	0.98	1.9838	neutral	159040123
PD52408a	8	232977	145054093	1	1	M	0.98	1.9838	neutral	144821117
PD52408a	9	154795	138177366	1	1	M	0.98	1.9838	neutral	138022572
PD52408a	10	49092	133625894	1	1	M	0.98	1.9838	neutral	133576803
PD52408a	11	197291	134986843	1	1	M	0.98	1.9838	neutral	134789553
PD52408a	12	66973	54608230	1	1	M	0.98	1.9838	neutral	54541258
PD52408a	12	54608269	56032762	2	1	M	0.98	1.9838	gain	1424494
PD52408a	12	56032793	56487869	1	1	M	0.98	1.9838	neutral	455077
PD52408a	12	56487990	61867208	2	1	M	0.98	1.9838	gain	5379219
PD52408a	12	61867405	64878657	1	1	M	0.98	1.9838	neutral	3011253
PD52408a	12	65051408	65963220	4	2	M	0.98	1.9838	gain	911813
PD52408a	12	66108053	66203827	1	1	M	0.98	1.9838	neutral	95775
PD52408a	12	66203921	133234532	2	1	M	0.98	1.9838	gain	67030612
PD52408a	13	19026300	114325924	1	1	M	0.98	1.9838	neutral	95299625
PD52408a	14	19097460	106874913	1	1	M	0.98	1.9838	neutral	87777454
PD52408a	15	19964758	101849608	1	1	M	0.98	1.9838	neutral	81884851
PD52408a	16	47354	90094900	1	1	M	0.98	1.9838	neutral	90047547
PD52408a	17	156162	83135891	1	1	M	0.98	1.9838	neutral	82979730
PD52408a	18	117381	80247464	1	1	M	0.98	1.9838	neutral	80130084
PD52408a	19	281360	58572521	1	1	M	0.98	1.9838	neutral	58291162
PD52408a	20	87541	64273629	1	1	M	0.98	1.9838	neutral	64186089
PD52408a	21	9068512	46664533	1	1	M	0.98	1.9838	neutral	37596022
PD52408a	22	16571981	50780662	1	1	M	0.98	1.9838	neutral	34208682
PD52408a	X	284193	284212	3	0	M	0.98	1.9838	gain	20
PD52408a	X	284272	2774703	2	0	M	0.98	1.9838	gain	2490432
PD52408a	X	2781927	155524613	1	0	M	0.98	1.9838	neutral	152742687
PD52408a	X	155773979	156005528	2	0	M	0.98	1.9838	gain	231550
PD52410a	1	69511	248918428	1	1	F	0.25	2.00047	neutral	248848918
PD52410a	2	41393	242094807	1	1	F	0.25	2.00047	neutral	242053415
PD52410a	3	197630	75732227	1	1	F	0.25	2.00047	neutral	75534598
PD52410a	3	75736785	75737731	0	0	F	0.25	2.00047	loss	947
PD52410a	3	75737737	198038794	1	1	F	0.25	2.00047	neutral	122301058
PD52410a	4	85813	190025891	1	1	F	0.25	2.00047	neutral	189940079
PD52410a	5	140359	181260906	1	1	F	0.25	2.00047	neutral	181120548
PD52410a	6	203292	32255838	1	1	F	0.25	2.00047	neutral	32052547
PD52410a	6	32255855	32294013	0	0	F	0.25	2.00047	loss	38159
PD52410a	6	32294175	33084838	1	0	F	0.25	2.00047	loss	790664
PD52410a	6	33084880	170584376	1	1	F	0.25	2.00047	neutral	137499497
PD52410a	7	193222	159233344	1	1	F	0.25	2.00047	neutral	159040123
PD52410a	8	232977	145054093	1	1	F	0.25	2.00047	neutral	144821117
PD52410a	9	154795	138177328	1	1	F	0.25	2.00047	neutral	138022534
PD52410a	10	49134	133625894	1	1	F	0.25	2.00047	neutral	133576761
PD52410a	11	197291	134986843	1	1	F	0.25	2.00047	neutral	134789553
PD52410a	12	66973	133234532	1	1	F	0.25	2.00047	neutral	133167560
PD52410a	13	19026300	102694309	1	1	F	0.25	2.00047	neutral	83668010
PD52410a	13	102729465	102736527	0	0	F	0.25	2.00047	loss	7063
PD52410a	13	102736530	114325924	1	1	F	0.25	2.00047	neutral	11589395
PD52410a	14	19733284	104939262	1	1	F	0.25	2.00047	neutral	85205979
PD52410a	14	104939605	106874913	2	1	F	0.25	2.00047	gain	1935309
PD52410a	15	19964758	101849608	1	1	F	0.25	2.00047	neutral	81884851
PD52410a	16	47354	90094900	1	1	F	0.25	2.00047	neutral	90047547
PD52410a	17	156187	83135759	1	1	F	0.25	2.00047	neutral	82979573
PD52410a	18	117381	80202756	1	1	F	0.25	2.00047	neutral	80085376
PD52410a	19	281468	58572521	1	1	F	0.25	2.00047	neutral	58291054
PD52410a	20	87541	64273629	1	1	F	0.25	2.00047	neutral	64186089
PD52410a	21	9068512	46664533	1	1	F	0.25	2.00047	neutral	37596022
PD52410a	22	16572142	50780662	1	1	F	0.25	2.00047	neutral	34208521
PD52410a	X	284193	156005413	1	1	F	0.25	2.00047	neutral	155721221
PD56510a	1	826681	248918428	1	1	F	1	2.00407	neutral	248091748
PD56510a	2	41404	88861337	1	1	F	1	2.00407	neutral	88819934
PD56510a	2	88861339	90210591	2	1	F	1	2.00407	gain	1349253
PD56510a	2	90210619	242004549	1	1	F	1	2.00407	neutral	151793931
PD56510a	3	197630	198038561	1	1	F	1	2.00407	neutral	197840932
PD56510a	4	85813	190025891	1	1	F	1	2.00407	neutral	189940079
PD56510a	5	140238	181260906	1	1	F	1	2.00407	neutral	181120669
PD56510a	6	203397	170584545	1	1	F	1	2.00407	neutral	170381149
PD56510a	7	193222	29649144	1	1	F	1	2.00407	neutral	29455923
PD56510a	7	29649152	29649652	1	0	F	1	2.00407	loss	501
PD56510a	7	29649705	101032095	1	1	F	1	2.00407	neutral	71382391
PD56510a	7	101032231	101039284	2	1	F	1	2.00407	gain	7054
PD56510a	7	101039290	159233344	1	1	F	1	2.00407	neutral	58194055
PD56510a	8	232977	145054093	1	1	F	1	2.00407	neutral	144821117
PD56510a	9	154795	38414280	1	1	F	1	2.00407	neutral	38259486
PD56510a	9	38423829	42796064	2	1	F	1	2.00407	gain	4372236
PD56510a	9	62801194	138177303	1	1	F	1	2.00407	neutral	75376110
PD56510a	10	49134	133625894	1	1	F	1	2.00407	neutral	133576761
PD56510a	11	197291	134986843	1	1	F	1	2.00407	neutral	134789553
PD56510a	12	66973	133234349	1	1	F	1	2.00407	neutral	133167377
PD56510a	13	19026300	114325924	1	1	F	1	2.00407	neutral	95299625
PD56510a	14	19097559	21924463	1	1	F	1	2.00407	neutral	2826905
PD56510a	14	21924527	22505023	2	2	F	1	2.00407	gain	580497
PD56510a	14	22505055	104932450	1	1	F	1	2.00407	neutral	82427396
PD56510a	14	104938047	104952409	3	0	F	1	2.00407	gain	14363
PD56510a	14	104952461	105859700	1	1	F	1	2.00407	neutral	907240
PD56510a	14	105863188	106874913	2	1	F	1	2.00407	gain	1011726
PD56510a	15	19964758	101849544	1	1	F	1	2.00407	neutral	81884787
PD56510a	16	47354	90094880	1	1	F	1	2.00407	neutral	90047527
PD56510a	17	156162	83135891	1	1	F	1	2.00407	neutral	82979730
PD56510a	18	120645	80247464	1	1	F	1	2.00407	neutral	80126820
PD56510a	19	281468	4510711	1	1	F	1	2.00407	neutral	4229244
PD56510a	19	4510780	4511492	2	1	F	1	2.00407	gain	713
PD56510a	19	4511500	58572521	1	1	F	1	2.00407	neutral	54061022
PD56510a	20	87623	64273629	1	1	F	1	2.00407	neutral	64186007
PD56510a	21	9068512	46664533	1	1	F	1	2.00407	neutral	37596022
PD56510a	22	16572142	50780662	1	1	F	1	2.00407	neutral	34208521
PD56510a	X	284193	156005528	1	1	F	1	2.00407	neutral	155721336
PD56511a	1	69511	248918428	1	1	F	1	2	neutral	248848918
PD56511a	2	41393	242004549	1	1	F	1	2	neutral	241963157
PD56511a	3	197630	198038561	1	1	F	1	2	neutral	197840932
PD56511a	4	85813	190025891	1	1	F	1	2	neutral	189940079
PD56511a	5	140238	181260906	1	1	F	1	2	neutral	181120669
PD56511a	6	203397	170584632	1	1	F	1	2	neutral	170381236
PD56511a	7	193222	159233344	1	1	F	1	2	neutral	159040123
PD56511a	8	232977	145054093	1	1	F	1	2	neutral	144821117
PD56511a	9	154795	138177303	1	1	F	1	2	neutral	138022509
PD56511a	10	49134	133625894	1	1	F	1	2	neutral	133576761
PD56511a	11	197291	134986843	1	1	F	1	2	neutral	134789553
PD56511a	12	66973	133234532	1	1	F	1	2	neutral	133167560
PD56511a	13	19026300	114325924	1	1	F	1	2	neutral	95299625
PD56511a	14	19097460	106874913	1	1	F	1	2	neutral	87777454
PD56511a	15	19964758	101849544	1	1	F	1	2	neutral	81884787
PD56511a	16	47354	90094900	1	1	F	1	2	neutral	90047547
PD56511a	17	156162	83135891	1	1	F	1	2	neutral	82979730
PD56511a	18	120645	80247464	1	1	F	1	2	neutral	80126820
PD56511a	19	281360	58572521	1	1	F	1	2	neutral	58291162
PD56511a	20	87623	64273629	1	1	F	1	2	neutral	64186007
PD56511a	21	9068512	46664533	1	1	F	1	2	neutral	37596022
PD56511a	22	16572142	50780662	1	1	F	1	2	neutral	34208521
PD56511a	X	284193	156005528	1	1	F	1	2	neutral	155721336
PD56513a	1	69511	248918428	1	1	M	0.2	2.02927	neutral	248848918
PD56513a	2	41509	242004549	1	1	M	0.2	2.02927	neutral	241963041
PD56513a	3	197630	198038561	1	1	M	0.2	2.02927	neutral	197840932
PD56513a	4	85813	190025891	1	1	M	0.2	2.02927	neutral	189940079
PD56513a	5	140238	181260906	1	1	M	0.2	2.02927	neutral	181120669
PD56513a	6	203397	170584632	1	1	M	0.2	2.02927	neutral	170381236
PD56513a	7	193222	159233344	1	1	M	0.2	2.02927	neutral	159040123
PD56513a	8	232977	145054093	1	1	M	0.2	2.02927	neutral	144821117
PD56513a	9	214454	138177292	2	1	M	0.2	2.02927	gain	137962839
PD56513a	10	49092	133625894	1	1	M	0.2	2.02927	neutral	133576803
PD56513a	11	197291	134986843	1	1	M	0.2	2.02927	neutral	134789553
PD56513a	12	66973	133234532	1	1	M	0.2	2.02927	neutral	133167560
PD56513a	13	19026300	114325924	1	1	M	0.2	2.02927	neutral	95299625
PD56513a	14	19097460	22052965	2	0	M	0.2	2.02927	neutral	2955506
PD56513a	14	22065623	22543235	2	2	M	0.2	2.02927	gain	477613
PD56513a	14	22543982	106874913	1	1	M	0.2	2.02927	neutral	84330932
PD56513a	15	19964758	101849544	1	1	M	0.2	2.02927	neutral	81884787
PD56513a	16	47354	90094900	1	1	M	0.2	2.02927	neutral	90047547
PD56513a	17	156162	83135891	1	1	M	0.2	2.02927	neutral	82979730
PD56513a	18	120645	80247464	1	1	M	0.2	2.02927	neutral	80126820
PD56513a	19	281360	58572521	1	1	M	0.2	2.02927	neutral	58291162
PD56513a	20	87623	64273492	1	1	M	0.2	2.02927	neutral	64185870
PD56513a	21	9068512	46664533	1	1	M	0.2	2.02927	neutral	37596022
PD56513a	22	16572142	50780662	1	1	M	0.2	2.02927	neutral	34208521
PD56513a	X	284193	312998	2	0	M	0.2	2.02927	gain	28806
PD56513a	X	314055	630843	1	0	M	0.2	2.02927	neutral	316789
PD56513a	X	630879	2740742	2	0	M	0.2	2.02927	gain	2109864
PD56513a	X	2740756	2774703	4	0	M	0.2	2.02927	gain	33948
PD56513a	X	2781986	155524613	1	0	M	0.2	2.02927	neutral	152742628
PD56513a	X	155773979	155900534	2	0	M	0.2	2.02927	gain	126556
PD56513a	X	155900639	156005528	3	0	M	0.2	2.02927	gain	104890
PD56514a	1	826681	248918428	1	1	M	0.56	1.98492	neutral	248091748
PD56514a	2	41509	242004549	1	1	M	0.56	1.98492	neutral	241963041
PD56514a	3	197630	198038561	1	1	M	0.56	1.98492	neutral	197840932
PD56514a	4	85813	190025891	1	1	M	0.56	1.98492	neutral	189940079
PD56514a	5	140238	181260906	1	1	M	0.56	1.98492	neutral	181120669
PD56514a	6	203397	170584567	1	1	M	0.56	1.98492	neutral	170381171
PD56514a	7	193222	159233344	1	1	M	0.56	1.98492	neutral	159040123
PD56514a	8	232977	145054093	1	1	M	0.56	1.98492	neutral	144821117
PD56514a	9	154795	138177328	1	1	M	0.56	1.98492	neutral	138022534
PD56514a	10	49092	133625894	1	1	M	0.56	1.98492	neutral	133576803
PD56514a	11	197291	134986843	1	1	M	0.56	1.98492	neutral	134789553
PD56514a	12	66973	133234532	1	1	M	0.56	1.98492	neutral	133167560
PD56514a	13	19026300	114325924	1	1	M	0.56	1.98492	neutral	95299625
PD56514a	14	19097460	106874913	1	1	M	0.56	1.98492	neutral	87777454
PD56514a	15	19964758	101849544	1	1	M	0.56	1.98492	neutral	81884787
PD56514a	16	47354	90094900	1	1	M	0.56	1.98492	neutral	90047547
PD56514a	17	156162	83135891	1	1	M	0.56	1.98492	neutral	82979730
PD56514a	18	120645	80247464	1	1	M	0.56	1.98492	neutral	80126820
PD56514a	19	281325	58572521	1	1	M	0.56	1.98492	neutral	58291197
PD56514a	20	87623	64273492	1	1	M	0.56	1.98492	neutral	64185870
PD56514a	21	9068512	46664523	1	1	M	0.56	1.98492	neutral	37596012
PD56514a	22	16572142	50780662	1	1	M	0.56	1.98492	neutral	34208521
PD56514a	X	284193	2740742	2	0	M	0.56	1.98492	gain	2456550
PD56514a	X	2740756	2774703	3	0	M	0.56	1.98492	gain	33948
PD56514a	X	2781927	155524613	1	0	M	0.56	1.98492	neutral	152742687
PD56514a	X	155773979	156005528	2	0	M	0.56	1.98492	gain	231550
PD56516a	1	826681	248918428	1	1	M	1	1.98425	neutral	248091748
PD56516a	2	41393	242004549	1	1	M	1	1.98425	neutral	241963157
PD56516a	3	197630	198038561	1	1	M	1	1.98425	neutral	197840932
PD56516a	4	85813	190025891	1	1	M	1	1.98425	neutral	189940079
PD56516a	5	140238	181260906	1	1	M	1	1.98425	neutral	181120669
PD56516a	6	203397	170584376	1	1	M	1	1.98425	neutral	170380980
PD56516a	7	193222	159233344	1	1	M	1	1.98425	neutral	159040123
PD56516a	8	232977	145054093	1	1	M	1	1.98425	neutral	144821117
PD56516a	9	154795	138177328	1	1	M	1	1.98425	neutral	138022534
PD56516a	10	49134	133625894	1	1	M	1	1.98425	neutral	133576761
PD56516a	11	197291	134986843	1	1	M	1	1.98425	neutral	134789553
PD56516a	12	66973	133234532	1	1	M	1	1.98425	neutral	133167560
PD56516a	13	19026300	114325924	1	1	M	1	1.98425	neutral	95299625
PD56516a	14	19097460	106874913	1	1	M	1	1.98425	neutral	87777454
PD56516a	15	19964758	101849608	1	1	M	1	1.98425	neutral	81884851
PD56516a	16	47354	90094900	1	1	M	1	1.98425	neutral	90047547
PD56516a	17	156162	83135891	1	1	M	1	1.98425	neutral	82979730
PD56516a	18	117381	80247464	1	1	M	1	1.98425	neutral	80130084
PD56516a	19	281360	53577967	1	1	M	1	1.98425	neutral	53296608
PD56516a	19	53600279	53725311	2	1	M	1	1.98425	gain	125033
PD56516a	19	53725322	58572521	1	1	M	1	1.98425	neutral	4847200
PD56516a	20	87623	64273629	1	1	M	1	1.98425	neutral	64186007
PD56516a	21	9068512	44558674	1	1	M	1	1.98425	neutral	35490163
PD56516a	21	44558683	44627712	2	1	M	1	1.98425	gain	69030
PD56516a	21	44627716	46664533	1	1	M	1	1.98425	neutral	2036818
PD56516a	22	16572142	50780662	1	1	M	1	1.98425	neutral	34208521
PD56516a	X	284193	2781986	2	0	M	1	1.98425	gain	2497794
PD56516a	X	2782048	155545046	1	0	M	1	1.98425	neutral	152762999
PD56516a	X	155773979	156005528	2	0	M	1	1.98425	gain	231550
PD56517a	1	826681	248918428	1	1	M	1	1.98542	neutral	248091748
PD56517a	2	41393	242004549	1	1	M	1	1.98542	neutral	241963157
PD56517a	3	197630	198038561	1	1	M	1	1.98542	neutral	197840932
PD56517a	4	85813	190025891	1	1	M	1	1.98542	neutral	189940079
PD56517a	5	140238	181260906	1	1	M	1	1.98542	neutral	181120669
PD56517a	6	203397	30988152	1	1	M	1	1.98542	neutral	30784756
PD56517a	6	31006152	31111299	2	1	M	1	1.98542	gain	105148
PD56517a	6	31111459	170584545	1	1	M	1	1.98542	neutral	139473087
PD56517a	7	193222	100949778	1	1	M	1	1.98542	neutral	100756557
PD56517a	7	100951800	101043850	2	1	M	1	1.98542	gain	92051
PD56517a	7	101043851	159233344	1	1	M	1	1.98542	neutral	58189494
PD56517a	8	232977	145054093	1	1	M	1	1.98542	neutral	144821117
PD56517a	9	154795	138177292	1	1	M	1	1.98542	neutral	138022498
PD56517a	10	49134	133625894	1	1	M	1	1.98542	neutral	133576761
PD56517a	11	197291	134986843	1	1	M	1	1.98542	neutral	134789553
PD56517a	12	66973	133234349	1	1	M	1	1.98542	neutral	133167377
PD56517a	13	19026300	19438146	2	1	M	1	1.98542	gain	411847
PD56517a	13	19438233	114325924	1	1	M	1	1.98542	neutral	94887692
PD56517a	14	19097559	106874913	1	1	M	1	1.98542	neutral	87777355
PD56517a	15	19964758	101849544	1	1	M	1	1.98542	neutral	81884787
PD56517a	16	47354	90094900	1	1	M	1	1.98542	neutral	90047547
PD56517a	17	156162	83135891	1	1	M	1	1.98542	neutral	82979730
PD56517a	18	120645	80202756	1	1	M	1	1.98542	neutral	80082112
PD56517a	19	281360	58572521	1	1	M	1	1.98542	neutral	58291162
PD56517a	20	87623	64273492	1	1	M	1	1.98542	neutral	64185870
PD56517a	21	9068512	46664392	1	1	M	1	1.98542	neutral	37595881
PD56517a	22	16572142	50780662	1	1	M	1	1.98542	neutral	34208521
PD56517a	X	284193	2774703	2	0	M	1	1.98542	gain	2490511
PD56517a	X	2781927	155545046	1	0	M	1	1.98542	neutral	152763120
PD56517a	X	155773979	156005528	2	0	M	1	1.98542	gain	231550
PD56518a	1	69511	248918428	1	1	F	0.4	2.00075	neutral	248848918
PD56518a	2	41509	242004549	1	1	F	0.4	2.00075	neutral	241963041
PD56518a	3	197630	198038561	1	1	F	0.4	2.00075	neutral	197840932
PD56518a	4	85813	190025891	1	1	F	0.4	2.00075	neutral	189940079
PD56518a	5	140238	181260906	1	1	F	0.4	2.00075	neutral	181120669
PD56518a	6	203397	26017148	1	1	F	0.4	2.00075	neutral	25813752
PD56518a	6	26017235	26370692	1	0	F	0.4	2.00075	loss	353458
PD56518a	6	26372858	170584376	1	1	F	0.4	2.00075	neutral	144211519
PD56518a	7	193222	100737280	1	1	F	0.4	2.00075	neutral	100544059
PD56518a	7	100737428	100768076	2	2	F	0.4	2.00075	gain	30649
PD56518a	7	100768573	159233344	1	1	F	0.4	2.00075	neutral	58464772
PD56518a	8	232977	145054093	1	1	F	0.4	2.00075	neutral	144821117
PD56518a	9	154795	138177292	1	1	F	0.4	2.00075	neutral	138022498
PD56518a	10	49134	133625894	1	1	F	0.4	2.00075	neutral	133576761
PD56518a	11	197291	134986843	1	1	F	0.4	2.00075	neutral	134789553
PD56518a	12	66973	133234532	1	1	F	0.4	2.00075	neutral	133167560
PD56518a	13	19026300	114325924	1	1	F	0.4	2.00075	neutral	95299625
PD56518a	14	19097559	22096266	1	1	F	0.4	2.00075	neutral	2998708
PD56518a	14	22096544	22506784	2	2	F	0.4	2.00075	gain	410241
PD56518a	14	22506791	105864514	1	1	F	0.4	2.00075	neutral	83357724
PD56518a	14	105864655	105881451	2	2	F	0.4	2.00075	gain	16797
PD56518a	14	105881512	106874913	1	1	F	0.4	2.00075	neutral	993402
PD56518a	15	19964758	101849544	1	1	F	0.4	2.00075	neutral	81884787
PD56518a	16	47541	90094880	1	1	F	0.4	2.00075	neutral	90047340
PD56518a	17	156162	83135891	1	1	F	0.4	2.00075	neutral	82979730
PD56518a	18	120645	80247464	1	1	F	0.4	2.00075	neutral	80126820
PD56518a	19	281360	58572521	1	1	F	0.4	2.00075	neutral	58291162
PD56518a	20	87623	64273629	1	1	F	0.4	2.00075	neutral	64186007
PD56518a	21	9068512	14108847	2	0	F	0.4	2.00075	neutral	5040336
PD56518a	21	14108853	46664533	1	1	F	0.4	2.00075	neutral	32555681
PD56518a	22	16572142	50780662	1	1	F	0.4	2.00075	neutral	34208521
PD56518a	X	284193	156005528	1	1	F	0.4	2.00075	neutral	155721336
PD56519a	1	69511	248918428	1	1	M	0.28	1.98694	neutral	248848918
PD56519a	2	41509	242004549	1	1	M	0.28	1.98694	neutral	241963041
PD56519a	3	197630	198038561	1	1	M	0.28	1.98694	neutral	197840932
PD56519a	4	85813	190025891	1	1	M	0.28	1.98694	neutral	189940079
PD56519a	5	140238	181260906	1	1	M	0.28	1.98694	neutral	181120669
PD56519a	6	203397	170584376	1	1	M	0.28	1.98694	neutral	170380980
PD56519a	7	193222	159233344	1	1	M	0.28	1.98694	neutral	159040123
PD56519a	8	232977	145054093	1	1	M	0.28	1.98694	neutral	144821117
PD56519a	9	154795	138177292	1	1	M	0.28	1.98694	neutral	138022498
PD56519a	10	49092	133625894	1	1	M	0.28	1.98694	neutral	133576803
PD56519a	11	197291	6457370	1	1	M	0.28	1.98694	neutral	6260080
PD56519a	11	6457389	7728148	1	0	M	0.28	1.98694	loss	1270760
PD56519a	11	7728619	134986843	1	1	M	0.28	1.98694	neutral	127258225
PD56519a	12	66973	133234349	1	1	M	0.28	1.98694	neutral	133167377
PD56519a	13	19026300	114325924	1	1	M	0.28	1.98694	neutral	95299625
PD56519a	14	19097460	106874913	1	1	M	0.28	1.98694	neutral	87777454
PD56519a	15	19964758	28117249	2	1	M	0.28	1.98694	gain	8152492
PD56519a	15	28117259	101849544	1	1	M	0.28	1.98694	neutral	73732286
PD56519a	16	47541	90094900	1	1	M	0.28	1.98694	neutral	90047360
PD56519a	17	156162	83135891	1	1	M	0.28	1.98694	neutral	82979730
PD56519a	18	120645	80247464	1	1	M	0.28	1.98694	neutral	80126820
PD56519a	19	281360	58572521	1	1	M	0.28	1.98694	neutral	58291162
PD56519a	20	87623	64273492	1	1	M	0.28	1.98694	neutral	64185870
PD56519a	21	9068512	10602117	3	0	M	0.28	1.98694	gain	1533606
PD56519a	21	10602146	46664533	1	1	M	0.28	1.98694	neutral	36062388
PD56519a	22	16572142	50780662	1	1	M	0.28	1.98694	neutral	34208521
PD56519a	X	284193	2490182	2	1	M	0.28	1.98694	gain	2205990
PD56519a	X	2490396	2774703	3	0	M	0.28	1.98694	gain	284308
PD56519a	X	2781927	155524613	1	0	M	0.28	1.98694	neutral	152742687
PD56519a	X	155773979	156005413	2	0	M	0.28	1.98694	gain	231435
PD56520a	1	69511	151831737	1	1	M	0.53	1.98755	neutral	151762227
PD56520a	1	151837910	153628559	2	1	M	0.53	1.98755	gain	1790650
PD56520a	1	153630581	248918428	1	1	M	0.53	1.98755	neutral	95287848
PD56520a	2	41509	230462576	1	1	M	0.53	1.98755	neutral	230421068
PD56520a	2	230463981	230473245	1	0	M	0.53	1.98755	loss	9265
PD56520a	2	230473496	242004549	1	1	M	0.53	1.98755	neutral	11531054
PD56520a	3	197630	198038561	1	1	M	0.53	1.98755	neutral	197840932
PD56520a	4	85813	190025891	1	1	M	0.53	1.98755	neutral	189940079
PD56520a	5	140238	181260906	1	1	M	0.53	1.98755	neutral	181120669
PD56520a	6	203397	170584545	1	1	M	0.53	1.98755	neutral	170381149
PD56520a	7	193222	159233344	1	1	M	0.53	1.98755	neutral	159040123
PD56520a	8	232977	145054093	1	1	M	0.53	1.98755	neutral	144821117
PD56520a	9	154795	138177194	1	1	M	0.53	1.98755	neutral	138022400
PD56520a	10	49134	133625894	1	1	M	0.53	1.98755	neutral	133576761
PD56520a	11	197291	134986843	1	1	M	0.53	1.98755	neutral	134789553
PD56520a	12	66973	52364941	1	1	M	0.53	1.98755	neutral	52297969
PD56520a	12	52365026	52848691	2	1	M	0.53	1.98755	gain	483666
PD56520a	12	52848714	133234349	1	1	M	0.53	1.98755	neutral	80385636
PD56520a	13	19026300	114325924	1	1	M	0.53	1.98755	neutral	95299625
PD56520a	14	19097559	106874913	1	1	M	0.53	1.98755	neutral	87777355
PD56520a	15	19964758	101849608	1	1	M	0.53	1.98755	neutral	81884851
PD56520a	16	47541	90094900	1	1	M	0.53	1.98755	neutral	90047360
PD56520a	17	156162	83135891	1	1	M	0.53	1.98755	neutral	82979730
PD56520a	18	158494	80247464	1	1	M	0.53	1.98755	neutral	80088971
PD56520a	19	281376	58572521	1	1	M	0.53	1.98755	neutral	58291146
PD56520a	20	87623	64273629	1	1	M	0.53	1.98755	neutral	64186007
PD56520a	21	9068512	46664392	1	1	M	0.53	1.98755	neutral	37595881
PD56520a	22	16572142	50780662	1	1	M	0.53	1.98755	neutral	34208521
PD56520a	X	284193	2774703	2	0	M	0.53	1.98755	gain	2490511
PD56520a	X	2781927	155524613	1	0	M	0.53	1.98755	neutral	152742687
PD56520a	X	155773979	156005528	2	0	M	0.53	1.98755	gain	231550
PD56522a	1	826681	248918428	1	1	F	0.32	2	neutral	248091748
PD56522a	2	41509	242004549	1	1	F	0.32	2	neutral	241963041
PD56522a	3	197664	198038561	1	1	F	0.32	2	neutral	197840898
PD56522a	4	85813	190025891	1	1	F	0.32	2	neutral	189940079
PD56522a	5	140359	181260211	1	1	F	0.32	2	neutral	181119853
PD56522a	6	203397	170584376	1	1	F	0.32	2	neutral	170380980
PD56522a	7	193222	159233344	1	1	F	0.32	2	neutral	159040123
PD56522a	8	232977	145054093	1	1	F	0.32	2	neutral	144821117
PD56522a	9	214454	138175500	1	1	F	0.32	2	neutral	137961047
PD56522a	10	49230	133625894	1	1	F	0.32	2	neutral	133576665
PD56522a	11	197291	134986843	1	1	F	0.32	2	neutral	134789553
PD56522a	12	66973	133234349	1	1	F	0.32	2	neutral	133167377
PD56522a	13	19026300	114325924	1	1	F	0.32	2	neutral	95299625
PD56522a	14	19097559	106874913	1	1	F	0.32	2	neutral	87777355
PD56522a	15	19964758	23440418	2	0	F	0.32	2	neutral	3475661
PD56522a	15	23440492	101849544	1	1	F	0.32	2	neutral	78409053
PD56522a	16	47541	90094866	1	1	F	0.32	2	neutral	90047326
PD56522a	17	156187	83135759	1	1	F	0.32	2	neutral	82979573
PD56522a	18	120645	80202756	1	1	F	0.32	2	neutral	80082112
PD56522a	19	281468	58572521	1	1	F	0.32	2	neutral	58291054
PD56522a	20	87623	64273492	1	1	F	0.32	2	neutral	64185870
PD56522a	21	9068512	46664392	1	1	F	0.32	2	neutral	37595881
PD56522a	22	16572142	50780662	1	1	F	0.32	2	neutral	34208521
PD56522a	X	284193	156005413	1	1	F	0.32	2	neutral	155721221
PD56523a	1	69511	248918428	1	1	M	0.84	1.98057	neutral	248848918
PD56523a	2	41509	242004549	1	1	M	0.84	1.98057	neutral	241963041
PD56523a	3	197630	198038561	1	1	M	0.84	1.98057	neutral	197840932
PD56523a	4	85813	190025891	1	1	M	0.84	1.98057	neutral	189940079
PD56523a	5	140238	181260906	1	1	M	0.84	1.98057	neutral	181120669
PD56523a	6	203397	170584567	1	1	M	0.84	1.98057	neutral	170381171
PD56523a	7	193222	159233324	1	1	M	0.84	1.98057	neutral	159040103
PD56523a	8	232977	145054093	1	1	M	0.84	1.98057	neutral	144821117
PD56523a	9	214454	138177292	1	1	M	0.84	1.98057	neutral	137962839
PD56523a	10	49134	122570067	1	1	M	0.84	1.98057	neutral	122520934
PD56523a	10	122570156	122570852	2	1	M	0.84	1.98057	gain	697
PD56523a	10	122570905	133625894	1	1	M	0.84	1.98057	neutral	11054990
PD56523a	11	197291	134986843	1	1	M	0.84	1.98057	neutral	134789553
PD56523a	12	66973	133234349	1	1	M	0.84	1.98057	neutral	133167377
PD56523a	13	19026300	114325924	1	1	M	0.84	1.98057	neutral	95299625
PD56523a	14	19097559	106874913	1	1	M	0.84	1.98057	neutral	87777355
PD56523a	15	19964758	101849608	1	1	M	0.84	1.98057	neutral	81884851
PD56523a	16	47541	90094866	1	1	M	0.84	1.98057	neutral	90047326
PD56523a	17	156162	16419362	2	0	M	0.84	1.98057	neutral	16263201
PD56523a	17	16419516	83135891	1	1	M	0.84	1.98057	neutral	66716376
PD56523a	18	120645	80247464	1	1	M	0.84	1.98057	neutral	80126820
PD56523a	19	281360	58572521	1	1	M	0.84	1.98057	neutral	58291162
PD56523a	20	87623	64273492	1	1	M	0.84	1.98057	neutral	64185870
PD56523a	21	9068512	10718606	2	1	M	0.84	1.98057	gain	1650095
PD56523a	21	10718630	46664523	1	1	M	0.84	1.98057	neutral	35945894
PD56523a	22	16572142	50780662	1	1	M	0.84	1.98057	neutral	34208521
PD56523a	X	284193	156005528	1	0	M	0.84	1.98057	neutral	155721336
PD56524a	1	69511	121568263	2	0	F	0.29	3.97795	loss	121498753
PD56524a	1	145608091	248918428	3	3	F	0.29	3.97795	gain	103310338
PD56524a	2	41393	242004549	2	2	F	0.29	3.97795	neutral	241963157
PD56524a	3	197630	198038561	2	2	F	0.29	3.97795	neutral	197840932
PD56524a	4	85813	190025891	2	2	F	0.29	3.97795	neutral	189940079
PD56524a	5	140238	181260906	2	2	F	0.29	3.97795	neutral	181120669
PD56524a	6	203397	170584567	2	2	F	0.29	3.97795	neutral	170381171
PD56524a	7	193222	159233344	2	2	F	0.29	3.97795	neutral	159040123
PD56524a	8	232977	145054093	2	2	F	0.29	3.97795	neutral	144821117
PD56524a	9	154795	138177366	2	2	F	0.29	3.97795	neutral	138022572
PD56524a	10	49092	133625894	2	2	F	0.29	3.97795	neutral	133576803
PD56524a	11	197291	134986843	2	2	F	0.29	3.97795	neutral	134789553
PD56524a	12	66973	133234532	2	2	F	0.29	3.97795	neutral	133167560
PD56524a	13	19026300	114325924	2	2	F	0.29	3.97795	neutral	95299625
PD56524a	14	19097559	106874913	2	2	F	0.29	3.97795	neutral	87777355
PD56524a	15	19964758	101849608	2	2	F	0.29	3.97795	neutral	81884851
PD56524a	16	47354	90094900	2	2	F	0.29	3.97795	neutral	90047547
PD56524a	17	156162	83135891	2	2	F	0.29	3.97795	neutral	82979730
PD56524a	18	120645	80247464	2	2	F	0.29	3.97795	neutral	80126820
PD56524a	19	281360	58572521	2	2	F	0.29	3.97795	neutral	58291162
PD56524a	20	87623	64273629	2	2	F	0.29	3.97795	neutral	64186007
PD56524a	21	9068512	46664533	2	2	F	0.29	3.97795	neutral	37596022
PD56524a	22	16572142	50780662	2	2	F	0.29	3.97795	neutral	34208521
PD56524a	X	284193	156005528	2	2	F	0.29	3.97795	neutral	155721336

## Sheet: Fig_2-BCAC
Source data for Figure 2
ASCAT CN segments for BCAC samples included in Figure 2
Sample	chr	startpos	endpos	nMajor	nMinor	Sex	Purity	Ploidy	CN	Size
PD56526a	1	826681	248918428	1	1	M	0.76	2.07625	neutral	248091748
PD56526a	2	41509	11344147	1	1	M	0.76	2.07625	neutral	11302639
PD56526a	2	11446553	28850976	1	0	M	0.76	2.07625	loss	17404424
PD56526a	2	28852614	242004549	1	1	M	0.76	2.07625	neutral	213151936
PD56526a	3	197630	105367369	1	1	M	0.76	2.07625	neutral	105169740
PD56526a	3	105367535	131383329	1	0	M	0.76	2.07625	loss	26015795
PD56526a	3	131462825	198038561	1	1	M	0.76	2.07625	neutral	66575737
PD56526a	4	85813	190025891	1	1	M	0.76	2.07625	neutral	189940079
PD56526a	5	140238	181260906	1	1	M	0.76	2.07625	neutral	181120669
PD56526a	6	203397	170584567	1	1	M	0.76	2.07625	neutral	170381171
PD56526a	7	193222	159233344	1	1	M	0.76	2.07625	neutral	159040123
PD56526a	8	232977	145054093	1	1	M	0.76	2.07625	neutral	144821117
PD56526a	9	154795	138177317	1	1	M	0.76	2.07625	neutral	138022523
PD56526a	10	49092	133625894	2	1	M	0.76	2.07625	gain	133576803
PD56526a	11	197291	134986843	2	1	M	0.76	2.07625	gain	134789553
PD56526a	12	66973	133234349	1	1	M	0.76	2.07625	neutral	133167377
PD56526a	13	19026300	114325924	1	1	M	0.76	2.07625	neutral	95299625
PD56526a	14	19097559	106874913	1	1	M	0.76	2.07625	neutral	87777355
PD56526a	15	19964758	35546172	1	1	M	0.76	2.07625	neutral	15581415
PD56526a	15	35926717	44567646	1	0	M	0.76	2.07625	loss	8640930
PD56526a	15	44570491	47581398	2	1	M	0.76	2.07625	gain	3010908
PD56526a	15	47581408	48134303	2	2	M	0.76	2.07625	gain	552896
PD56526a	15	48135007	66919810	1	1	M	0.76	2.07625	neutral	18784804
PD56526a	15	66919984	92120675	2	1	M	0.76	2.07625	gain	25200692
PD56526a	15	92125954	101849608	1	0	M	0.76	2.07625	loss	9723655
PD56526a	16	47541	90094900	1	1	M	0.76	2.07625	neutral	90047360
PD56526a	17	156162	41367718	1	1	M	0.76	2.07625	neutral	41211557
PD56526a	17	41367856	41727813	2	1	M	0.76	2.07625	gain	359958
PD56526a	17	41727839	83135891	1	1	M	0.76	2.07625	neutral	41408053
PD56526a	18	120645	80247464	1	1	M	0.76	2.07625	neutral	80126820
PD56526a	19	281325	58572521	1	1	M	0.76	2.07625	neutral	58291197
PD56526a	20	87623	64273492	1	1	M	0.76	2.07625	neutral	64185870
PD56526a	21	9068512	10605366	1	1	M	0.76	2.07625	neutral	1536855
PD56526a	21	10605385	46664392	2	0	M	0.76	2.07625	neutral	36059008
PD56526a	22	16572142	50780662	1	1	M	0.76	2.07625	neutral	34208521
PD56526a	X	284193	2774703	2	0	M	0.76	2.07625	gain	2490511
PD56526a	X	2781927	155524613	1	0	M	0.76	2.07625	neutral	152742687
PD56526a	X	155773979	156005528	2	0	M	0.76	2.07625	gain	231550
PD56535a	1	826681	248918428	1	1	M	0.9	1.97042	neutral	248091748
PD56535a	2	41393	242004549	1	1	M	0.9	1.97042	neutral	241963157
PD56535a	3	197630	198038561	1	1	M	0.9	1.97042	neutral	197840932
PD56535a	4	85813	190025891	1	1	M	0.9	1.97042	neutral	189940079
PD56535a	5	140238	1294352	1	1	M	0.9	1.97042	neutral	1154115
PD56535a	5	1309319	1882015	1	0	M	0.9	1.97042	loss	572697
PD56535a	5	2747489	181260906	1	1	M	0.9	1.97042	neutral	178513418
PD56535a	6	203397	170584376	1	1	M	0.9	1.97042	neutral	170380980
PD56535a	7	193222	159233344	1	1	M	0.9	1.97042	neutral	159040123
PD56535a	8	232977	145054093	1	1	M	0.9	1.97042	neutral	144821117
PD56535a	9	154795	138177303	1	1	M	0.9	1.97042	neutral	138022509
PD56535a	10	49134	133625894	1	1	M	0.9	1.97042	neutral	133576761
PD56535a	11	197291	134986843	1	1	M	0.9	1.97042	neutral	134789553
PD56535a	12	66973	133234532	1	1	M	0.9	1.97042	neutral	133167560
PD56535a	13	19026300	114325924	1	1	M	0.9	1.97042	neutral	95299625
PD56535a	14	19097460	106874913	1	1	M	0.9	1.97042	neutral	87777454
PD56535a	15	19964758	101849608	1	1	M	0.9	1.97042	neutral	81884851
PD56535a	16	47354	582051	1	0	M	0.9	1.97042	loss	534698
PD56535a	16	582073	582284	2	0	M	0.9	1.97042	neutral	212
PD56535a	16	582906	7710506	1	0	M	0.9	1.97042	loss	7127601
PD56535a	16	8569748	90094900	1	1	M	0.9	1.97042	neutral	81525153
PD56535a	17	156162	83135891	1	1	M	0.9	1.97042	neutral	82979730
PD56535a	18	120645	80247464	1	1	M	0.9	1.97042	neutral	80126820
PD56535a	19	281325	58572521	1	1	M	0.9	1.97042	neutral	58291197
PD56535a	20	87623	64273492	1	1	M	0.9	1.97042	neutral	64185870
PD56535a	21	9068512	46664523	1	1	M	0.9	1.97042	neutral	37596012
PD56535a	22	16572142	50780662	1	1	M	0.9	1.97042	neutral	34208521
PD56535a	X	284193	2770653	2	0	M	0.9	1.97042	gain	2486461
PD56535a	X	2774669	155545046	1	0	M	0.9	1.97042	neutral	152770378
PD56535a	X	155773979	156005528	2	0	M	0.9	1.97042	gain	231550
PD56536c	1	69511	149909330	1	1	M	0.74	1.95343	neutral	149839820
PD56536c	1	149909606	150235763	2	1	M	0.74	1.95343	gain	326158
PD56536c	1	150235842	248918428	1	1	M	0.74	1.95343	neutral	98682587
PD56536c	2	41509	23637182	1	1	M	0.74	1.95343	neutral	23595674
PD56536c	2	23637298	87128731	1	0	M	0.74	1.95343	loss	63491434
PD56536c	2	87128790	172087190	1	1	M	0.74	1.95343	neutral	84958401
PD56536c	2	172087542	173217062	2	1	M	0.74	1.95343	gain	1129521
PD56536c	2	173217065	218960811	1	1	M	0.74	1.95343	neutral	45743747
PD56536c	2	218960939	219158327	1	0	M	0.74	1.95343	loss	197389
PD56536c	2	219161902	237387663	1	1	M	0.74	1.95343	neutral	18225762
PD56536c	2	237387712	237591139	1	0	M	0.74	1.95343	loss	203428
PD56536c	2	237591190	242004549	1	1	M	0.74	1.95343	neutral	4413360
PD56536c	3	197664	198038561	1	1	M	0.74	1.95343	neutral	197840898
PD56536c	4	85813	73581775	1	1	M	0.74	1.95343	neutral	73495963
PD56536c	4	73581793	73615953	4	4	M	0.74	1.95343	gain	34161
PD56536c	4	73620422	99344800	1	1	M	0.74	1.95343	neutral	25724379
PD56536c	4	99344907	101196031	2	1	M	0.74	1.95343	gain	1851125
PD56536c	4	101196166	190025891	1	1	M	0.74	1.95343	neutral	88829726
PD56536c	5	140359	1632722	1	1	M	0.74	1.95343	neutral	1492364
PD56536c	5	1708661	3600770	2	2	M	0.74	1.95343	gain	1892110
PD56536c	5	3600910	104643468	1	1	M	0.74	1.95343	neutral	101042559
PD56536c	5	104741490	147906597	1	0	M	0.74	1.95343	loss	43165108
PD56536c	5	148064158	148323877	2	0	M	0.74	1.95343	neutral	259720
PD56536c	5	148335574	157859096	1	0	M	0.74	1.95343	loss	9523523
PD56536c	5	158699174	181260906	1	1	M	0.74	1.95343	neutral	22561733
PD56536c	6	203397	25969407	1	1	M	0.74	1.95343	neutral	25766011
PD56536c	6	25971821	27147659	3	0	M	0.74	1.95343	gain	1175839
PD56536c	6	27247827	27472225	2	0	M	0.74	1.95343	neutral	224399
PD56536c	6	27472365	27893904	4	0	M	0.74	1.95343	gain	421540
PD56536c	6	27911277	29632843	2	0	M	0.74	1.95343	neutral	1721567
PD56536c	6	29657224	29677341	4	0	M	0.74	1.95343	gain	20118
PD56536c	6	29723501	56629235	1	1	M	0.74	1.95343	neutral	26905735
PD56536c	6	56629273	56704306	2	2	M	0.74	1.95343	gain	75034
PD56536c	6	56704460	165894279	1	1	M	0.74	1.95343	neutral	109189820
PD56536c	6	165894494	168078924	1	0	M	0.74	1.95343	loss	2184431
PD56536c	6	168079080	170584545	1	1	M	0.74	1.95343	neutral	2505466
PD56536c	7	193222	107902375	1	1	M	0.74	1.95343	neutral	107709154
PD56536c	7	107902510	108107483	2	2	M	0.74	1.95343	gain	204974
PD56536c	7	108107492	108194180	2	1	M	0.74	1.95343	gain	86689
PD56536c	7	108194290	130207903	1	1	M	0.74	1.95343	neutral	22013614
PD56536c	7	130213411	130402008	2	2	M	0.74	1.95343	gain	188598
PD56536c	7	130402856	142871803	1	1	M	0.74	1.95343	neutral	12468948
PD56536c	7	142871843	142933541	1	0	M	0.74	1.95343	loss	61699
PD56536c	7	142939444	159233344	1	1	M	0.74	1.95343	neutral	16293901
PD56536c	8	232977	17754900	1	1	M	0.74	1.95343	neutral	17521924
PD56536c	8	17754947	17896364	2	1	M	0.74	1.95343	gain	141418
PD56536c	8	17935575	25368745	1	1	M	0.74	1.95343	neutral	7433171
PD56536c	8	25369414	25458099	1	0	M	0.74	1.95343	loss	88686
PD56536c	8	25458149	145054093	1	1	M	0.74	1.95343	neutral	119595945
PD56536c	9	154795	121098418	1	1	M	0.74	1.95343	neutral	120943624
PD56536c	9	121107946	121455923	4	0	M	0.74	1.95343	gain	347978
PD56536c	9	121455998	138175500	1	1	M	0.74	1.95343	neutral	16719503
PD56536c	10	49156	133625894	1	1	M	0.74	1.95343	neutral	133576739
PD56536c	11	197310	1009439	1	1	M	0.74	1.95343	neutral	812130
PD56536c	11	1009622	1082278	1	0	M	0.74	1.95343	loss	72657
PD56536c	11	1082293	1084524	1	1	M	0.74	1.95343	neutral	2232
PD56536c	11	1084537	1749090	1	0	M	0.74	1.95343	loss	664554
PD56536c	11	1750552	1757266	2	1	M	0.74	1.95343	gain	6715
PD56536c	11	1757583	134986843	1	1	M	0.74	1.95343	neutral	133229261
PD56536c	12	66973	3201273	1	1	M	0.74	1.95343	neutral	3134301
PD56536c	12	3201316	3839178	1	0	M	0.74	1.95343	loss	637863
PD56536c	12	3839442	110037416	1	1	M	0.74	1.95343	neutral	106197975
PD56536c	12	110042648	110436709	2	1	M	0.74	1.95343	gain	394062
PD56536c	12	110436711	133234349	1	1	M	0.74	1.95343	neutral	22797639
PD56536c	13	19026300	114325924	1	1	M	0.74	1.95343	neutral	95299625
PD56536c	14	19097559	106874913	1	1	M	0.74	1.95343	neutral	87777355
PD56536c	15	19964758	101849544	1	1	M	0.74	1.95343	neutral	81884787
PD56536c	16	47541	813398	2	1	M	0.74	1.95343	gain	765858
PD56536c	16	813409	982353	1	1	M	0.74	1.95343	neutral	168945
PD56536c	16	983974	35448034	2	1	M	0.74	1.95343	gain	34464061
PD56536c	16	46474402	90075852	1	0	M	0.74	1.95343	loss	43601451
PD56536c	17	156162	1736308	1	1	M	0.74	1.95343	neutral	1580147
PD56536c	17	1737346	1799862	2	2	M	0.74	1.95343	gain	62517
PD56536c	17	1799994	83135759	1	1	M	0.74	1.95343	neutral	81335766
PD56536c	18	120645	80169145	1	1	M	0.74	1.95343	neutral	80048501
PD56536c	19	281360	40629570	1	1	M	0.74	1.95343	neutral	40348211
PD56536c	19	40667483	40763646	2	1	M	0.74	1.95343	gain	96164
PD56536c	19	40764961	41756698	1	1	M	0.74	1.95343	neutral	991738
PD56536c	19	41756758	41807284	1	0	M	0.74	1.95343	loss	50527
PD56536c	19	41808883	49465612	1	1	M	0.74	1.95343	neutral	7656730
PD56536c	19	49465638	49972621	2	1	M	0.74	1.95343	gain	506984
PD56536c	19	49973108	49994979	2	0	M	0.74	1.95343	neutral	21872
PD56536c	19	49995131	58572521	1	1	M	0.74	1.95343	neutral	8577391
PD56536c	20	87623	32906872	1	1	M	0.74	1.95343	neutral	32819250
PD56536c	20	32907109	33443455	1	0	M	0.74	1.95343	loss	536347
PD56536c	20	33490119	63284601	1	1	M	0.74	1.95343	neutral	29794483
PD56536c	20	63284609	63407198	1	0	M	0.74	1.95343	loss	122590
PD56536c	20	63407232	64273492	1	1	M	0.74	1.95343	neutral	866261
PD56536c	21	9068512	46664392	1	1	M	0.74	1.95343	neutral	37595881
PD56536c	22	16572142	46370060	1	1	M	0.74	1.95343	neutral	29797919
PD56536c	22	46370098	46463106	1	0	M	0.74	1.95343	loss	93009
PD56536c	22	46463616	50780662	1	1	M	0.74	1.95343	neutral	4317047
PD56536c	X	284193	2221146	2	0	M	0.74	1.95343	gain	1936954
PD56536c	X	2221159	155545046	1	0	M	0.74	1.95343	neutral	153323888
PD56536c	X	155773979	156004433	2	0	M	0.74	1.95343	gain	230455
PD56537a	1	69511	248918428	1	1	F	0.39	2.13535	neutral	248848918
PD56537a	2	41509	242004549	1	1	F	0.39	2.13535	neutral	241963041
PD56537a	3	197937	180985797	1	1	F	0.39	2.13535	neutral	180787861
PD56537a	3	180985875	184575855	1	0	F	0.39	2.13535	loss	3589981
PD56537a	3	184575981	198038561	1	1	F	0.39	2.13535	neutral	13462581
PD56537a	4	85813	141233918	1	1	F	0.39	2.13535	neutral	141148106
PD56537a	4	141719310	143204303	9	1	F	0.39	2.13535	gain	1484994
PD56537a	4	143204351	144140709	19	4	F	0.39	2.13535	gain	936359
PD56537a	4	144140752	190025891	1	1	F	0.39	2.13535	neutral	45885140
PD56537a	5	140359	181260906	1	1	F	0.39	2.13535	neutral	181120548
PD56537a	6	203397	105166837	1	1	F	0.39	2.13535	neutral	104963441
PD56537a	6	105278237	108074509	49	2	F	0.39	2.13535	gain	2796273
PD56537a	6	108166673	110999532	0	0	F	0.39	2.13535	loss	2832860
PD56537a	6	110999591	170584376	1	1	F	0.39	2.13535	neutral	59584786
PD56537a	7	193222	159233344	1	1	F	0.39	2.13535	neutral	159040123
PD56537a	8	232977	145054093	1	1	F	0.39	2.13535	neutral	144821117
PD56537a	9	154795	138177317	1	1	F	0.39	2.13535	neutral	138022523
PD56537a	10	49230	133625894	1	1	F	0.39	2.13535	neutral	133576665
PD56537a	11	197291	69296010	1	1	F	0.39	2.13535	neutral	69098720
PD56537a	11	69296043	70423109	10	2	F	0.39	2.13535	gain	1127067
PD56537a	11	70425334	70955235	25	5	F	0.39	2.13535	gain	529902
PD56537a	11	71091404	101128031	1	1	F	0.39	2.13535	neutral	30036628
PD56537a	11	101128040	105139804	6	1	F	0.39	2.13535	gain	4011765
PD56537a	11	105610879	134986843	1	1	F	0.39	2.13535	neutral	29375965
PD56537a	12	66973	4278976	1	1	F	0.39	2.13535	neutral	4212004
PD56537a	12	4278993	5494484	19	7	F	0.39	2.13535	gain	1215492
PD56537a	12	5494769	10221674	1	1	F	0.39	2.13535	neutral	4726906
PD56537a	12	10307944	10634051	20	5	F	0.39	2.13535	gain	326108
PD56537a	12	10634198	52077199	1	1	F	0.39	2.13535	neutral	41443002
PD56537a	12	52077254	52573333	2	1	F	0.39	2.13535	gain	496080
PD56537a	12	52573367	133234349	1	1	F	0.39	2.13535	neutral	80660983
PD56537a	13	19026300	114325924	1	1	F	0.39	2.13535	neutral	95299625
PD56537a	14	19097559	106874913	1	1	F	0.39	2.13535	neutral	87777355
PD56537a	15	19964758	97397828	1	1	F	0.39	2.13535	neutral	77433071
PD56537a	15	97427733	99997481	5	1	F	0.39	2.13535	gain	2569749
PD56537a	15	100048836	101849608	1	1	F	0.39	2.13535	neutral	1800773
PD56537a	16	47541	27204059	2	1	F	0.39	2.13535	gain	27156519
PD56537a	16	27210204	28211369	2	0	F	0.39	2.13535	neutral	1001166
PD56537a	16	28211425	35448034	2	2	F	0.39	2.13535	gain	7236610
PD56537a	16	46474402	90094793	2	1	F	0.39	2.13535	gain	43620392
PD56537a	17	156162	83135759	1	1	F	0.39	2.13535	neutral	82979598
PD56537a	18	120645	80202756	1	1	F	0.39	2.13535	neutral	80082112
PD56537a	19	281376	58572521	1	1	F	0.39	2.13535	neutral	58291146
PD56537a	20	87623	64273492	1	1	F	0.39	2.13535	neutral	64185870
PD56537a	21	9068512	46664392	1	1	F	0.39	2.13535	neutral	37595881
PD56537a	22	16572142	50780662	1	1	F	0.39	2.13535	neutral	34208521
PD56537a	X	284193	156005413	1	1	F	0.39	2.13535	neutral	155721221
PD56540a	1	69511	248918428	1	1	F	0.99	1.98641	neutral	248848918
PD56540a	2	41404	29145470	1	0	F	0.99	1.98641	loss	29104067
PD56540a	2	29152849	33188942	2	1	F	0.99	1.98641	gain	4036094
PD56540a	2	33217482	148771418	1	1	F	0.99	1.98641	neutral	115553937
PD56540a	2	148781862	151493521	1	0	F	0.99	1.98641	loss	2711660
PD56540a	2	151494166	242094807	1	1	F	0.99	1.98641	neutral	90600642
PD56540a	3	197630	198038794	1	1	F	0.99	1.98641	neutral	197841165
PD56540a	4	85813	190025891	1	1	F	0.99	1.98641	neutral	189940079
PD56540a	5	140238	181260906	1	1	F	0.99	1.98641	neutral	181120669
PD56540a	6	203292	170584545	1	1	F	0.99	1.98641	neutral	170381254
PD56540a	7	193222	159233344	1	1	F	0.99	1.98641	neutral	159040123
PD56540a	8	232977	141185403	1	1	F	0.99	1.98641	neutral	140952427
PD56540a	8	141185450	145054093	1	0	F	0.99	1.98641	loss	3868644
PD56540a	9	154795	138177366	1	1	F	0.99	1.98641	neutral	138022572
PD56540a	10	49134	133625894	1	1	F	0.99	1.98641	neutral	133576761
PD56540a	11	197291	134986843	1	1	F	0.99	1.98641	neutral	134789553
PD56540a	12	66973	133234532	1	1	F	0.99	1.98641	neutral	133167560
PD56540a	13	19026300	114325924	1	1	F	0.99	1.98641	neutral	95299625
PD56540a	14	19097559	106874913	1	1	F	0.99	1.98641	neutral	87777355
PD56540a	15	19964758	101849608	1	1	F	0.99	1.98641	neutral	81884851
PD56540a	16	47354	90094900	1	1	F	0.99	1.98641	neutral	90047547
PD56540a	17	156162	83135891	1	1	F	0.99	1.98641	neutral	82979730
PD56540a	18	117381	80247464	1	1	F	0.99	1.98641	neutral	80130084
PD56540a	19	281383	58572521	1	1	F	0.99	1.98641	neutral	58291139
PD56540a	20	87541	64273629	1	1	F	0.99	1.98641	neutral	64186089
PD56540a	21	9068512	46664533	1	1	F	0.99	1.98641	neutral	37596022
PD56540a	22	16572142	50780662	1	1	F	0.99	1.98641	neutral	34208521
PD56540a	X	284193	156005528	1	1	F	0.99	1.98641	neutral	155721336
PD56541a	1	69511	248918428	1	1	M	0.74	1.83953	neutral	248848918
PD56541a	2	41393	157258312	1	1	M	0.74	1.83953	neutral	157216920
PD56541a	2	157258518	166903405	1	0	M	0.74	1.83953	loss	9644888
PD56541a	2	166903438	242004549	1	1	M	0.74	1.83953	neutral	75101112
PD56541a	3	197630	57405153	1	0	M	0.74	1.83953	loss	57207524
PD56541a	3	57405800	65391268	1	1	M	0.74	1.83953	neutral	7985469
PD56541a	3	65429527	89479258	1	0	M	0.74	1.83953	loss	24049732
PD56541a	3	89479311	198038794	2	1	M	0.74	1.83953	gain	108559484
PD56541a	4	85813	190025891	1	1	M	0.74	1.83953	neutral	189940079
PD56541a	5	140238	52080827	2	1	M	0.74	1.83953	gain	51940590
PD56541a	5	52788466	181260906	1	0	M	0.74	1.83953	loss	128472441
PD56541a	6	203292	29890630	2	0	M	0.74	1.83953	neutral	29687339
PD56541a	6	29942547	29945505	0	0	M	0.74	1.83953	loss	2959
PD56541a	6	29945517	32460207	2	0	M	0.74	1.83953	neutral	2514691
PD56541a	6	32460225	32660783	0	0	M	0.74	1.83953	loss	200559
PD56541a	6	32660801	32660945	1	0	M	0.74	1.83953	loss	145
PD56541a	6	32660959	32661908	0	0	M	0.74	1.83953	loss	950
PD56541a	6	32661915	32666787	1	0	M	0.74	1.83953	loss	4873
PD56541a	6	32741532	35870845	2	0	M	0.74	1.83953	neutral	3129314
PD56541a	6	35872475	170584376	1	1	M	0.74	1.83953	neutral	134711902
PD56541a	7	193222	21543711	1	0	M	0.74	1.83953	loss	21350490
PD56541a	7	21545075	72106451	1	1	M	0.74	1.83953	neutral	50561377
PD56541a	7	72278773	76515275	1	0	M	0.74	1.83953	loss	4236503
PD56541a	7	76611445	77122077	3	0	M	0.74	1.83953	gain	510633
PD56541a	7	77122341	93717174	2	1	M	0.74	1.83953	gain	16594834
PD56541a	7	93886765	96650693	1	1	M	0.74	1.83953	neutral	2763929
PD56541a	7	96650695	97020910	2	1	M	0.74	1.83953	gain	370216
PD56541a	7	97117671	103149388	1	1	M	0.74	1.83953	neutral	6031718
PD56541a	7	103185472	104845460	1	0	M	0.74	1.83953	loss	1659989
PD56541a	7	104906114	107613789	1	1	M	0.74	1.83953	neutral	2707676
PD56541a	7	107615103	135607149	2	1	M	0.74	1.83953	gain	27992047
PD56541a	7	135607332	140015845	1	1	M	0.74	1.83953	neutral	4408514
PD56541a	7	140016014	145006070	2	1	M	0.74	1.83953	gain	4990057
PD56541a	7	145006208	150628405	1	1	M	0.74	1.83953	neutral	5622198
PD56541a	7	150628467	152236060	2	1	M	0.74	1.83953	gain	1607594
PD56541a	7	152236248	159233344	1	1	M	0.74	1.83953	neutral	6997097
PD56541a	8	232977	47737591	1	0	M	0.74	1.83953	loss	47504615
PD56541a	8	47773201	128150251	1	1	M	0.74	1.83953	neutral	80377051
PD56541a	8	129483986	140669839	1	0	M	0.74	1.83953	loss	11185854
PD56541a	8	140672094	145054093	1	1	M	0.74	1.83953	neutral	4382000
PD56541a	9	154795	42796064	1	0	M	0.74	1.83953	loss	42641270
PD56541a	9	62801194	138177328	1	1	M	0.74	1.83953	neutral	75376135
PD56541a	10	49134	133625894	1	0	M	0.74	1.83953	loss	133576761
PD56541a	11	197291	134986843	1	1	M	0.74	1.83953	neutral	134789553
PD56541a	12	66973	133234349	1	1	M	0.74	1.83953	neutral	133167377
PD56541a	13	19026300	114325924	1	1	M	0.74	1.83953	neutral	95299625
PD56541a	14	19097460	73874421	1	0	M	0.74	1.83953	loss	54776962
PD56541a	14	73874425	106874913	2	0	M	0.74	1.83953	neutral	33000489
PD56541a	15	19964758	101849608	1	1	M	0.74	1.83953	neutral	81884851
PD56541a	16	47354	35448034	1	1	M	0.74	1.83953	neutral	35400681
PD56541a	16	46474402	52073806	1	0	M	0.74	1.83953	loss	5599405
PD56541a	16	52073899	53373159	2	1	M	0.74	1.83953	gain	1299261
PD56541a	16	53434641	90094880	1	0	M	0.74	1.83953	loss	36660240
PD56541a	17	156162	21244207	3	0	M	0.74	1.83953	gain	21088046
PD56541a	17	21244247	55007651	1	1	M	0.74	1.83953	neutral	33763405
PD56541a	17	55043464	55421622	1	0	M	0.74	1.83953	loss	378159
PD56541a	17	55421629	83135891	1	1	M	0.74	1.83953	neutral	27714263
PD56541a	18	117381	80247464	1	1	M	0.74	1.83953	neutral	80130084
PD56541a	19	281468	39244992	1	1	M	0.74	1.83953	neutral	38963525
PD56541a	19	39245004	58572521	1	0	M	0.74	1.83953	loss	19327518
PD56541a	20	87541	64273629	1	1	M	0.74	1.83953	neutral	64186089
PD56541a	21	9068512	46664533	1	1	M	0.74	1.83953	neutral	37596022
PD56541a	22	16572142	50780662	1	1	M	0.74	1.83953	neutral	34208521
PD56541a	X	284193	2781927	2	0	M	0.74	1.83953	gain	2497735
PD56541a	X	2781986	120627097	1	0	M	0.74	1.83953	neutral	117845112
PD56541a	X	120875089	123417394	0	0	M	0.74	1.83953	loss	2542306
PD56541a	X	123562049	155545046	1	0	M	0.74	1.83953	neutral	31982998
PD56541a	X	155773979	156004559	2	0	M	0.74	1.83953	gain	230581
PD56542c	1	69511	121568263	1	1	M	0.73	2.09132	neutral	121498753
PD56542c	1	143544124	246945726	2	1	M	0.73	2.09132	gain	103401603
PD56542c	1	246945819	248918428	3	1	M	0.73	2.09132	gain	1972610
PD56542c	2	41509	88861069	1	1	M	0.73	2.09132	neutral	88819561
PD56542c	2	88861153	88947308	2	1	M	0.73	2.09132	gain	86156
PD56542c	2	88947311	242004549	1	1	M	0.73	2.09132	neutral	153057239
PD56542c	3	197630	198038561	1	1	M	0.73	2.09132	neutral	197840932
PD56542c	4	85813	190025891	1	1	M	0.73	2.09132	neutral	189940079
PD56542c	5	140238	181260906	1	1	M	0.73	2.09132	neutral	181120669
PD56542c	6	203397	29086868	1	1	M	0.73	2.09132	neutral	28883472
PD56542c	6	29087104	29588032	2	1	M	0.73	2.09132	gain	500929
PD56542c	6	29588087	170584567	1	1	M	0.73	2.09132	neutral	140996481
PD56542c	7	193222	100952551	1	1	M	0.73	2.09132	neutral	100759330
PD56542c	7	100958932	101051552	2	1	M	0.73	2.09132	gain	92621
PD56542c	7	101051573	159233344	1	1	M	0.73	2.09132	neutral	58181772
PD56542c	8	232977	145054093	1	1	M	0.73	2.09132	neutral	144821117
PD56542c	9	154795	138177366	1	1	M	0.73	2.09132	neutral	138022572
PD56542c	10	49134	133625894	1	1	M	0.73	2.09132	neutral	133576761
PD56542c	11	197291	5821154	1	1	M	0.73	2.09132	neutral	5623864
PD56542c	11	5821264	5986449	2	1	M	0.73	2.09132	gain	165186
PD56542c	11	5986513	54591521	1	1	M	0.73	2.09132	neutral	48605009
PD56542c	11	54591570	56988860	4	2	M	0.73	2.09132	gain	2397291
PD56542c	11	56988923	134986843	3	1	M	0.73	2.09132	gain	77997921
PD56542c	12	66973	133234532	1	1	M	0.73	2.09132	neutral	133167560
PD56542c	13	19026300	114325924	1	1	M	0.73	2.09132	neutral	95299625
PD56542c	14	19097559	20243403	2	1	M	0.73	2.09132	gain	1145845
PD56542c	14	20243523	104952843	1	1	M	0.73	2.09132	neutral	84709321
PD56542c	14	104953142	106874913	2	1	M	0.73	2.09132	gain	1921772
PD56542c	15	19964758	101849544	1	1	M	0.73	2.09132	neutral	81884787
PD56542c	16	47354	35448034	1	1	M	0.73	2.09132	neutral	35400681
PD56542c	16	46474402	90094900	1	0	M	0.73	2.09132	loss	43620499
PD56542c	17	156162	83135891	1	1	M	0.73	2.09132	neutral	82979730
PD56542c	18	120645	80247464	1	1	M	0.73	2.09132	neutral	80126820
PD56542c	19	281360	8604990	1	1	M	0.73	2.09132	neutral	8323631
PD56542c	19	8605046	10081738	2	1	M	0.73	2.09132	gain	1476693
PD56542c	19	10081749	14583233	1	1	M	0.73	2.09132	neutral	4501485
PD56542c	19	14583491	15055951	2	1	M	0.73	2.09132	gain	472461
PD56542c	19	15056186	42583276	1	1	M	0.73	2.09132	neutral	27527091
PD56542c	19	42583312	43026238	2	1	M	0.73	2.09132	gain	442927
PD56542c	19	43026321	54192209	1	1	M	0.73	2.09132	neutral	11165889
PD56542c	19	54192316	54217140	1	0	M	0.73	2.09132	loss	24825
PD56542c	19	54217156	55878764	1	1	M	0.73	2.09132	neutral	1661609
PD56542c	19	55878785	55999557	2	1	M	0.73	2.09132	gain	120773
PD56542c	19	55999599	58572521	1	1	M	0.73	2.09132	neutral	2572923
PD56542c	20	87623	64273629	1	1	M	0.73	2.09132	neutral	64186007
PD56542c	21	9068512	46664533	1	1	M	0.73	2.09132	neutral	37596022
PD56542c	22	16572142	50780662	1	1	M	0.73	2.09132	neutral	34208521
PD56542c	X	284193	2740742	2	0	M	0.73	2.09132	gain	2456550
PD56542c	X	2740756	2774703	3	0	M	0.73	2.09132	gain	33948
PD56542c	X	2781986	141906122	1	0	M	0.73	2.09132	neutral	139124137
PD56542c	X	141906194	145255644	2	0	M	0.73	2.09132	gain	3349451
PD56542c	X	145255676	155545046	1	0	M	0.73	2.09132	neutral	10289371
PD56542c	X	155773979	156005528	2	0	M	0.73	2.09132	gain	231550
PD56543a	1	826681	151895052	1	1	F	0.82	2.00526	neutral	151068372
PD56543a	1	151895084	152157056	2	1	F	0.82	2.00526	gain	261973
PD56543a	1	152158061	248918428	1	1	F	0.82	2.00526	neutral	96760368
PD56543a	2	41404	130837747	1	1	F	0.82	2.00526	neutral	130796344
PD56543a	2	130913999	130931054	2	2	F	0.82	2.00526	gain	17056
PD56543a	2	130931146	242004549	1	1	F	0.82	2.00526	neutral	111073404
PD56543a	3	197630	198038561	1	1	F	0.82	2.00526	neutral	197840932
PD56543a	4	85813	190025891	1	1	F	0.82	2.00526	neutral	189940079
PD56543a	5	140238	1815962	1	1	F	0.82	2.00526	neutral	1675725
PD56543a	5	1878098	3610340	4	0	F	0.82	2.00526	gain	1732243
PD56543a	5	3610413	181260906	1	1	F	0.82	2.00526	neutral	177650494
PD56543a	6	203397	170584376	1	1	F	0.82	2.00526	neutral	170380980
PD56543a	7	193222	107759179	1	1	F	0.82	2.00526	neutral	107565958
PD56543a	7	107759228	108105801	2	1	F	0.82	2.00526	gain	346574
PD56543a	7	108105808	159233344	1	1	F	0.82	2.00526	neutral	51127537
PD56543a	8	232977	10337563	1	1	F	0.82	2.00526	neutral	10104587
PD56543a	8	10353545	10529409	2	1	F	0.82	2.00526	gain	175865
PD56543a	8	10529449	145054093	1	1	F	0.82	2.00526	neutral	134524645
PD56543a	9	154795	138177328	1	1	F	0.82	2.00526	neutral	138022534
PD56543a	10	49156	133625894	1	1	F	0.82	2.00526	neutral	133576739
PD56543a	11	197291	1764217	1	1	F	0.82	2.00526	neutral	1566927
PD56543a	11	1764429	1832007	2	1	F	0.82	2.00526	gain	67579
PD56543a	11	1834567	134986843	1	1	F	0.82	2.00526	neutral	133152277
PD56543a	12	66973	53945401	1	1	F	0.82	2.00526	neutral	53878429
PD56543a	12	53955239	54181684	5	0	F	0.82	2.00526	gain	226446
PD56543a	12	54182645	133234532	1	1	F	0.82	2.00526	neutral	79051888
PD56543a	13	19026300	35774489	1	1	F	0.82	2.00526	neutral	16748190
PD56543a	13	35774626	36255011	2	1	F	0.82	2.00526	gain	480386
PD56543a	13	36255072	109054345	1	1	F	0.82	2.00526	neutral	72799274
PD56543a	13	109054369	110501812	2	1	F	0.82	2.00526	gain	1447444
PD56543a	13	110501813	114325924	1	1	F	0.82	2.00526	neutral	3824112
PD56543a	14	19097559	106874913	1	1	F	0.82	2.00526	neutral	87777355
PD56543a	15	19964758	101849608	1	1	F	0.82	2.00526	neutral	81884851
PD56543a	16	47354	49636012	1	1	F	0.82	2.00526	neutral	49588659
PD56543a	16	49636115	90094880	1	0	F	0.82	2.00526	loss	40458766
PD56543a	17	156162	1744925	1	0	F	0.82	2.00526	loss	1588764
PD56543a	17	1745000	1783531	2	0	F	0.82	2.00526	neutral	38532
PD56543a	17	1784266	5422750	1	0	F	0.82	2.00526	loss	3638485
PD56543a	17	5422769	5435140	0	0	F	0.82	2.00526	loss	12372
PD56543a	17	5438265	19024083	1	0	F	0.82	2.00526	loss	13585819
PD56543a	17	19283014	41315766	2	1	F	0.82	2.00526	gain	22032753
PD56543a	17	41346146	41734463	3	1	F	0.82	2.00526	gain	388318
PD56543a	17	41734561	83135759	2	1	F	0.82	2.00526	gain	41401199
PD56543a	18	120645	15006053	1	1	F	0.82	2.00526	neutral	14885409
PD56543a	18	20951491	49491491	2	1	F	0.82	2.00526	gain	28540001
PD56543a	18	49562285	62576643	1	0	F	0.82	2.00526	loss	13014359
PD56543a	18	62715583	64098729	1	1	F	0.82	2.00526	neutral	1383147
PD56543a	18	65762893	80247464	1	0	F	0.82	2.00526	loss	14484572
PD56543a	19	281468	58572521	1	1	F	0.82	2.00526	neutral	58291054
PD56543a	20	87623	64273492	1	1	F	0.82	2.00526	neutral	64185870
PD56543a	21	9068512	46664392	1	1	F	0.82	2.00526	neutral	37595881
PD56543a	22	16572142	50780662	1	1	F	0.82	2.00526	neutral	34208521
PD56543a	X	284193	156005413	1	1	F	0.82	2.00526	neutral	155721221
PD56544a	1	826681	248918428	1	1	F	0.95	2.01435	neutral	248091748
PD56544a	2	41393	242004549	1	1	F	0.95	2.01435	neutral	241963157
PD56544a	3	197630	198038794	1	1	F	0.95	2.01435	neutral	197841165
PD56544a	4	85813	190025891	1	1	F	0.95	2.01435	neutral	189940079
PD56544a	5	140238	58455988	2	1	F	0.95	2.01435	gain	58315751
PD56544a	5	58456009	181260906	1	0	F	0.95	2.01435	loss	122804898
PD56544a	6	203292	170584376	1	1	F	0.95	2.01435	neutral	170381085
PD56544a	7	193222	159233344	1	1	F	0.95	2.01435	neutral	159040123
PD56544a	8	232977	37698737	1	0	F	0.95	2.01435	loss	37465761
PD56544a	8	37735794	145054093	3	1	F	0.95	2.01435	gain	107318300
PD56544a	9	154795	138177366	1	1	F	0.95	2.01435	neutral	138022572
PD56544a	10	49134	133625894	1	1	F	0.95	2.01435	neutral	133576761
PD56544a	11	197291	134986843	1	1	F	0.95	2.01435	neutral	134789553
PD56544a	12	66973	133234532	1	1	F	0.95	2.01435	neutral	133167560
PD56544a	13	19026300	114325924	1	1	F	0.95	2.01435	neutral	95299625
PD56544a	14	19097607	106874913	1	1	F	0.95	2.01435	neutral	87777307
PD56544a	15	19964758	101849608	1	1	F	0.95	2.01435	neutral	81884851
PD56544a	16	47354	90094880	1	1	F	0.95	2.01435	neutral	90047527
PD56544a	17	156162	83135891	1	1	F	0.95	2.01435	neutral	82979730
PD56544a	18	117381	80247464	1	1	F	0.95	2.01435	neutral	80130084
PD56544a	19	281360	58572521	1	1	F	0.95	2.01435	neutral	58291162
PD56544a	20	87541	64273629	1	1	F	0.95	2.01435	neutral	64186089
PD56544a	21	9068512	46664533	1	1	F	0.95	2.01435	neutral	37596022
PD56544a	22	16572142	50780662	1	1	F	0.95	2.01435	neutral	34208521
PD56544a	X	284193	156005413	1	1	F	0.95	2.01435	neutral	155721221
PD56545a	1	69511	248918428	2	2	M	0.73	4.06083	neutral	248848918
PD56545a	2	41366	242004549	2	2	M	0.73	4.06083	neutral	241963184
PD56545a	3	197630	6770011	2	0	M	0.73	4.06083	loss	6572382
PD56545a	3	6770026	10260131	3	2	M	0.73	4.06083	gain	3490106
PD56545a	3	10260160	11259079	2	1	M	0.73	4.06083	loss	998920
PD56545a	3	11259094	12190708	2	0	M	0.73	4.06083	loss	931615
PD56545a	3	12276251	13879893	10	2	M	0.73	4.06083	gain	1603643
PD56545a	3	14064052	15096138	7	2	M	0.73	4.06083	gain	1032087
PD56545a	3	15174842	20174605	2	0	M	0.73	4.06083	loss	4999764
PD56545a	3	20174877	25174475	5	1	M	0.73	4.06083	gain	4999599
PD56545a	3	25174627	28338653	2	0	M	0.73	4.06083	loss	3164027
PD56545a	3	28435167	29739696	5	1	M	0.73	4.06083	gain	1304530
PD56545a	3	29762904	29899786	6	2	M	0.73	4.06083	gain	136883
PD56545a	3	29935980	32239190	2	0	M	0.73	4.06083	loss	2303211
PD56545a	3	32367886	33439947	4	2	M	0.73	4.06083	gain	1072062
PD56545a	3	33498571	37506010	7	2	M	0.73	4.06083	gain	4007440
PD56545a	3	37508662	38396923	4	2	M	0.73	4.06083	gain	888262
PD56545a	3	38396966	40532580	6	2	M	0.73	4.06083	gain	2135615
PD56545a	3	41210967	44290639	2	0	M	0.73	4.06083	loss	3079673
PD56545a	3	44290684	46266210	4	2	M	0.73	4.06083	gain	1975527
PD56545a	3	46357569	53494986	2	0	M	0.73	4.06083	loss	7137418
PD56545a	3	53495113	74298297	5	2	M	0.73	4.06083	gain	20803185
PD56545a	3	74299717	76435032	7	3	M	0.73	4.06083	gain	2135316
PD56545a	3	77040890	77040890	3	0	M	0.73	4.06083	loss	1
PD56545a	3	77040961	81581367	2	0	M	0.73	4.06083	loss	4540407
PD56545a	3	81590993	90234494	7	2	M	0.73	4.06083	gain	8643502
PD56545a	3	93874275	98391462	2	2	M	0.73	4.06083	neutral	4517188
PD56545a	3	98391519	108206655	2	0	M	0.73	4.06083	loss	9815137
PD56545a	3	108213890	109308022	5	1	M	0.73	4.06083	gain	1094133
PD56545a	3	109308310	117997348	2	0	M	0.73	4.06083	loss	8689039
PD56545a	3	118508528	121121724	6	2	M	0.73	4.06083	gain	2613197
PD56545a	3	121121775	121664717	2	2	M	0.73	4.06083	neutral	542943
PD56545a	3	121667581	122284922	2	0	M	0.73	4.06083	loss	617342
PD56545a	3	122284985	122768940	5	1	M	0.73	4.06083	gain	483956
PD56545a	3	122777740	123948677	2	0	M	0.73	4.06083	loss	1170938
PD56545a	3	123949142	125447883	3	1	M	0.73	4.06083	neutral	1498742
PD56545a	3	125451260	126180865	2	0	M	0.73	4.06083	loss	729606
PD56545a	3	126343693	127722578	5	2	M	0.73	4.06083	gain	1378886
PD56545a	3	127735702	128880000	2	2	M	0.73	4.06083	neutral	1144299
PD56545a	3	128884798	137020564	2	0	M	0.73	4.06083	loss	8135767
PD56545a	3	137765000	142005486	5	2	M	0.73	4.06083	gain	4240487
PD56545a	3	142093850	142417160	2	0	M	0.73	4.06083	loss	323311
PD56545a	3	142418782	147413647	5	2	M	0.73	4.06083	gain	4994866
PD56545a	3	148741228	151214287	2	0	M	0.73	4.06083	loss	2473060
PD56545a	3	151294156	154149474	5	2	M	0.73	4.06083	gain	2855319
PD56545a	3	154187652	160842289	2	0	M	0.73	4.06083	loss	6654638
PD56545a	3	160961657	161022153	6	1	M	0.73	4.06083	gain	60497
PD56545a	3	161022228	165032659	5	2	M	0.73	4.06083	gain	4010432
PD56545a	3	165033531	180608668	2	0	M	0.73	4.06083	loss	15575138
PD56545a	3	180609616	189886360	8	2	M	0.73	4.06083	gain	9276745
PD56545a	3	189886371	198038561	2	0	M	0.73	4.06083	loss	8152191
PD56545a	4	85813	190025891	2	2	M	0.73	4.06083	neutral	189940079
PD56545a	5	140238	181260906	2	2	M	0.73	4.06083	neutral	181120669
PD56545a	6	203397	169219592	2	2	M	0.73	4.06083	neutral	169016196
PD56545a	6	169219720	170584376	3	2	M	0.73	4.06083	gain	1364657
PD56545a	7	193222	107964431	2	2	M	0.73	4.06083	neutral	107771210
PD56545a	7	107964657	108194450	3	2	M	0.73	4.06083	gain	229794
PD56545a	7	108198020	159233344	2	2	M	0.73	4.06083	neutral	51035325
PD56545a	8	232977	145054093	4	2	M	0.73	4.06083	gain	144821117
PD56545a	9	154795	138177328	2	2	M	0.73	4.06083	neutral	138022534
PD56545a	10	49092	133625473	2	2	M	0.73	4.06083	neutral	133576382
PD56545a	11	197291	134986843	2	2	M	0.73	4.06083	neutral	134789553
PD56545a	12	66973	133234532	2	2	M	0.73	4.06083	neutral	133167560
PD56545a	13	19026300	114325924	2	2	M	0.73	4.06083	neutral	95299625
PD56545a	14	19097460	106874913	2	2	M	0.73	4.06083	neutral	87777454
PD56545a	15	19964758	101849608	2	2	M	0.73	4.06083	neutral	81884851
PD56545a	16	47354	90094900	2	2	M	0.73	4.06083	neutral	90047547
PD56545a	17	156162	83135891	2	2	M	0.73	4.06083	neutral	82979730
PD56545a	18	120645	80247464	2	2	M	0.73	4.06083	neutral	80126820
PD56545a	19	281325	58572521	2	2	M	0.73	4.06083	neutral	58291197
PD56545a	20	87623	31257657	2	2	M	0.73	4.06083	neutral	31170035
PD56545a	20	31257768	39006392	2	1	M	0.73	4.06083	loss	7748625
PD56545a	20	39010379	64273629	2	2	M	0.73	4.06083	neutral	25263251
PD56545a	21	9068512	13384160	3	1	M	0.73	4.06083	neutral	4315649
PD56545a	21	13384162	46664533	2	2	M	0.73	4.06083	neutral	33280372
PD56545a	22	16572142	50780662	2	2	M	0.73	4.06083	neutral	34208521
PD56545a	X	284193	2781986	4	0	M	0.73	4.06083	gain	2497794
PD56545a	X	2782048	155545046	2	0	M	0.73	4.06083	neutral	152762999
PD56545a	X	155773979	156005528	4	0	M	0.73	4.06083	gain	231550
PD56546c	1	826681	156782110	2	2	F	0.71	3.73208	neutral	155955430
PD56546c	1	156782198	162020316	2	1	F	0.71	3.73208	loss	5238119
PD56546c	1	162023217	248918428	2	2	F	0.71	3.73208	neutral	86895212
PD56546c	2	41393	65253783	2	2	F	0.71	3.73208	neutral	65212391
PD56546c	2	65253874	65331808	3	3	F	0.71	3.73208	gain	77935
PD56546c	2	65331893	108787000	2	2	F	0.71	3.73208	neutral	43455108
PD56546c	2	108788206	109129933	4	3	F	0.71	3.73208	gain	341728
PD56546c	2	109141740	171472948	2	2	F	0.71	3.73208	neutral	62331209
PD56546c	2	171473883	174336202	3	2	F	0.71	3.73208	gain	2862320
PD56546c	2	174336332	242004549	2	2	F	0.71	3.73208	neutral	67668218
PD56546c	3	197630	198038561	2	0	F	0.71	3.73208	loss	197840932
PD56546c	4	85813	190025891	2	2	F	0.71	3.73208	neutral	189940079
PD56546c	5	140238	52944914	2	2	F	0.71	3.73208	neutral	52804677
PD56546c	5	52944945	54519730	3	3	F	0.71	3.73208	gain	1574786
PD56546c	5	54519891	150057367	2	2	F	0.71	3.73208	neutral	95537477
PD56546c	5	150057627	150124743	2	1	F	0.71	3.73208	loss	67117
PD56546c	5	150124767	181260906	2	2	F	0.71	3.73208	neutral	31136140
PD56546c	6	203292	25983213	2	2	F	0.71	3.73208	neutral	25779922
PD56546c	6	25983549	26124613	3	2	F	0.71	3.73208	gain	141065
PD56546c	6	26124718	32223953	2	2	F	0.71	3.73208	neutral	6099236
PD56546c	6	32255641	32439996	2	1	F	0.71	3.73208	loss	184356
PD56546c	6	32440078	32666573	1	1	F	0.71	3.73208	loss	226496
PD56546c	6	32666578	33177598	2	1	F	0.71	3.73208	loss	511021
PD56546c	6	33177641	46870837	2	2	F	0.71	3.73208	neutral	13693197
PD56546c	6	46871962	47574218	3	3	F	0.71	3.73208	gain	702257
PD56546c	6	47576458	168307594	2	2	F	0.71	3.73208	neutral	120731137
PD56546c	6	168307636	169248665	4	3	F	0.71	3.73208	gain	941030
PD56546c	6	169248672	170584376	3	2	F	0.71	3.73208	gain	1335705
PD56546c	7	193222	55707195	2	2	F	0.71	3.73208	neutral	55513974
PD56546c	7	55707241	57470007	3	2	F	0.71	3.73208	gain	1762767
PD56546c	7	63572919	159233344	2	2	F	0.71	3.73208	neutral	95660426
PD56546c	8	232977	3493785	2	1	F	0.71	3.73208	loss	3260809
PD56546c	8	3493823	37564822	2	2	F	0.71	3.73208	neutral	34071000
PD56546c	8	37564855	37698737	3	3	F	0.71	3.73208	gain	133883
PD56546c	8	37735794	145054093	2	2	F	0.71	3.73208	neutral	107318300
PD56546c	9	154795	76641938	2	2	F	0.71	3.73208	neutral	76487144
PD56546c	9	76642013	76905794	2	1	F	0.71	3.73208	loss	263782
PD56546c	9	76905897	138175500	2	2	F	0.71	3.73208	neutral	61269604
PD56546c	10	49230	5895131	3	2	F	0.71	3.73208	gain	5845902
PD56546c	10	5902893	121913687	2	2	F	0.71	3.73208	neutral	116010795
PD56546c	10	121913691	122143524	3	3	F	0.71	3.73208	gain	229834
PD56546c	10	122143611	133093019	2	2	F	0.71	3.73208	neutral	10949409
PD56546c	10	133093159	133238174	2	1	F	0.71	3.73208	loss	145016
PD56546c	10	133239909	133310418	3	0	F	0.71	3.73208	loss	70510
PD56546c	10	133311741	133625894	2	2	F	0.71	3.73208	neutral	314154
PD56546c	11	197291	93697259	2	2	F	0.71	3.73208	neutral	93499969
PD56546c	11	93697334	103109776	3	2	F	0.71	3.73208	gain	9412443
PD56546c	11	103113729	134986843	2	2	F	0.71	3.73208	neutral	31873115
PD56546c	12	66973	11750842	2	2	F	0.71	3.73208	neutral	11683870
PD56546c	12	11751022	12094822	3	3	F	0.71	3.73208	gain	343801
PD56546c	12	12094859	52077199	2	2	F	0.71	3.73208	neutral	39982341
PD56546c	12	52077254	52680047	3	2	F	0.71	3.73208	gain	602794
PD56546c	12	52680093	52926577	2	2	F	0.71	3.73208	neutral	246485
PD56546c	12	52949709	53055968	3	2	F	0.71	3.73208	gain	106260
PD56546c	12	53056841	58880321	2	2	F	0.71	3.73208	neutral	5823481
PD56546c	12	58880498	58919533	4	4	F	0.71	3.73208	gain	39036
PD56546c	12	58920155	121968184	2	2	F	0.71	3.73208	neutral	63048030
PD56546c	12	121971468	124807867	3	2	F	0.71	3.73208	gain	2836400
PD56546c	12	124807970	133234532	2	2	F	0.71	3.73208	neutral	8426563
PD56546c	13	19026300	23891148	2	2	F	0.71	3.73208	neutral	4864849
PD56546c	13	23891218	24224349	2	1	F	0.71	3.73208	loss	333132
PD56546c	13	24224368	114325924	2	2	F	0.71	3.73208	neutral	90101557
PD56546c	14	19733402	67381795	2	0	F	0.71	3.73208	loss	47648394
PD56546c	14	67382422	67586307	4	0	F	0.71	3.73208	neutral	203886
PD56546c	14	67586407	106874913	2	0	F	0.71	3.73208	loss	39288507
PD56546c	15	19964758	101849608	2	2	F	0.71	3.73208	neutral	81884851
PD56546c	16	47354	77209379	2	2	F	0.71	3.73208	neutral	77162026
PD56546c	16	77209391	77722716	4	4	F	0.71	3.73208	gain	513326
PD56546c	16	77725418	90094900	2	2	F	0.71	3.73208	neutral	12369483
PD56546c	17	156162	9023105	2	2	F	0.71	3.73208	neutral	8866944
PD56546c	17	9023306	9183315	4	3	F	0.71	3.73208	gain	160010
PD56546c	17	9183391	13011517	2	1	F	0.71	3.73208	loss	3828127
PD56546c	17	13011603	40410756	2	2	F	0.71	3.73208	neutral	27399154
PD56546c	17	40411142	40452935	3	2	F	0.71	3.73208	gain	41794
PD56546c	17	40452955	41732207	3	3	F	0.71	3.73208	gain	1279253
PD56546c	17	41732370	83135891	2	2	F	0.71	3.73208	neutral	41403522
PD56546c	18	117381	80247464	2	2	F	0.71	3.73208	neutral	80130084
PD56546c	19	281383	9838476	2	2	F	0.71	3.73208	neutral	9557094
PD56546c	19	9847900	10001756	2	1	F	0.71	3.73208	loss	153857
PD56546c	19	10001921	40909964	2	2	F	0.71	3.73208	neutral	30908044
PD56546c	19	40910583	41058388	3	3	F	0.71	3.73208	gain	147806
PD56546c	19	41058493	49888757	2	2	F	0.71	3.73208	neutral	8830265
PD56546c	19	49889545	51873195	2	1	F	0.71	3.73208	loss	1983651
PD56546c	19	51873202	54218406	2	2	F	0.71	3.73208	neutral	2345205
PD56546c	19	54218724	54364947	1	1	F	0.71	3.73208	loss	146224
PD56546c	19	54370264	54462430	3	2	F	0.71	3.73208	gain	92167
PD56546c	19	54462473	54502771	4	0	F	0.71	3.73208	neutral	40299
PD56546c	19	54502783	56208653	2	1	F	0.71	3.73208	loss	1705871
PD56546c	19	56208675	58572521	3	2	F	0.71	3.73208	gain	2363847
PD56546c	20	87623	62465811	2	2	F	0.71	3.73208	neutral	62378189
PD56546c	20	62465895	64273629	2	1	F	0.71	3.73208	loss	1807735
PD56546c	21	9068512	13384160	1	1	F	0.71	3.73208	loss	4315649
PD56546c	21	13384162	45987405	2	0	F	0.71	3.73208	loss	32603244
PD56546c	21	45987481	46194483	1	0	F	0.71	3.73208	loss	207003
PD56546c	21	46194529	46664392	2	0	F	0.71	3.73208	loss	469864
PD56546c	22	16572142	50780662	2	0	F	0.71	3.73208	loss	34208521
PD56546c	X	284193	95063133	2	2	F	0.71	3.73208	neutral	94778941
PD56546c	X	96735704	135520915	2	0	F	0.71	3.73208	loss	38785212
PD56546c	X	135545583	156005528	2	1	F	0.71	3.73208	loss	20459946

[truncated: 5 more sheets: Fig_4b, S_Table_5-BCA, S_Table_5-BCAC, S_Fig_11-TPM, S_Fig_11-z-scores]
